# Supplementary material for: Rising Temperature May Trigger Deep Soil Carbon Loss Across Forest Ecosystems
Source: Adv Sci (Weinh). 2020 Aug 6;7(19):2001242. doi: 10.1002/advs.202001242 (PMC7539220; doi:10.1002/advs.202001242)
Supplement: Supplementary file 2 — Supplemental Table 1 [file ADVS-7-2001242-s002.xlsx]

## Sheet: Table S1. Information
Supporting Data
Article title: Rising temperature may trigger deep soil carbon loss across forest ecosystems
Authors: Jinquan Li, Junmin Pei, Elise Pendall, Peter B. Reich, Nam Jin Noh, Bo Li, Changming Fang, Ming Nie
Table S1 Details of the calculations of the relative SOC stock in the top 1-m depth subjected to a gradual increase of 3.0 °C over the period 2018–2100 using the single-layer and six-layer models.

## Sheet: Table S1
Depth	Mean bulk density (g cm-3)	Mean SOC density (g SOC g-1 soil)	Mean Dsoc(ug C g-1 SOC h-1)	Mean Q10				Prediction of SOC decomposition rate (ug C g-1 SOC h-1) under 3 °C warming over the period 2018–2100 for the single-layer model						Prediction of SOC decomposition rate (ug C g-1 SOC h-1) under 3 °C warming over the period 2018–2100 for the six-layer model						Weighted mean value of SOC decomposition rate (ug C g-1 SOC h-1) by the depth of each layer, bulk density, and SOC density		C output per year (g C g-1 SOC yr-1)		Q10 of C input		Q10 of C input		Q10 of C input
																								50% lower than		=		50% greater than
																								SOC decomposition		SOC decomposition		SOC decomposition
0-10cm	0.92	0.0306372	4.14763	3.39023		Year	Year from 2018	0-10cm	10-20cm	20-35cm	35-50cm	50-70cm	70-100cm	0-10cm	10-20cm	20-35cm	35-50cm	50-70cm	70-100cm	Single-layer model	Six-layer model	Single-layer model	Six-layer model	Single-layer model	Six-layer model	Single-layer model	Six-layer model	Single-layer model	Six-layer model
10-20cm	1.03	0.0207542	2.77786	3.54048		2018	0	4.14763	2.77786	1.96156	1.696	1.44818	1.51091	4.14763	2.77786	1.96156	1.696	1.44818	1.51091	2.28056	2.28056	0.0199777	0.0199777	1	1	1	1	1	1
20-35cm	1.13	0.01577	1.96156	3.87417		2019	1	4.1662	2.7903	1.97034	1.7036	1.45466	1.51768	4.1662	2.79074	1.9713	1.70489	1.4562	1.51961	2.29077	2.29181	0.0200672	0.0200762	0.999548	0.999538	0.999597	0.999588	0.999627	0.999617
35-50cm	1.2	0.011942	1.696	4.17082		2020	2	4.18485	2.80279	1.97916	1.71122	1.46117	1.52447	4.18485	2.80368	1.98109	1.71382	1.46426	1.52835	2.30103	2.30311	0.020157	0.0201752	0.99905	0.999023	0.999199	0.999171	0.999286	0.999259
50-70cm	1.27	0.00910871	1.44818	4.52351		2021	3	4.20359	2.81534	1.98802	1.71888	1.46771	1.53129	4.20359	2.81668	1.99093	1.7228	1.47237	1.53715	2.31133	2.31446	0.0202472	0.0202747	0.998509	0.998454	0.998805	0.99875	0.998979	0.998924
70-100cm	1.39	0.00713696	1.51091	4.80042		2022	4	4.22241	2.82794	1.99692	1.72658	1.47428	1.53815	4.22241	2.82973	2.00082	1.73182	1.48052	1.546	2.32168	2.32588	0.0203379	0.0203747	0.997925	0.997833	0.998416	0.998325	0.998705	0.998614
						2023	5	4.24131	2.8406	2.00586	1.73431	1.48088	1.54504	4.24131	2.84285	2.01076	1.74089	1.48872	1.5549	2.33207	2.33735	0.0204289	0.0204752	0.997298	0.997161	0.998031	0.997894	0.998463	0.998326
						2024	6	4.2603	2.85332	2.01484	1.74207	1.48751	1.55195	4.2603	2.85603	2.02075	1.75001	1.49696	1.56385	2.34251	2.34887	0.0205204	0.0205761	0.996629	0.996438	0.99765	0.99746	0.998253	0.998063
						2025	7	4.27937	2.86609	2.02386	1.74987	1.49417	1.5589	4.27937	2.86927	2.03079	1.75918	1.50525	1.57285	2.353	2.36046	0.0206122	0.0206776	0.995918	0.995665	0.997274	0.997021	0.998075	0.997822
Notes: Heterotrophic respiration (SOC decomposition, carbon loss, or carbon output) for each soil layer in each year, subjected to a gradual increase of 3.0 °C over the period 2018–2100, is calculated by using HRj = Dsoc ⸱ Q10(∆Tj/10), where HRjis heterotrophic respiration for the jth year, Dsoc is SOC decomposability (ug C g-1 SOC h-1) at 10 °C which is close to the mean annual temperature of Ch…						2026	8	4.29852	2.87892	2.03292	1.7577	1.50086	1.56588	4.29852	2.88258	2.04087	1.7684	1.51358	1.5819	2.36353	2.3721	0.0207045	0.0207796	0.995167	0.994843	0.996902	0.996577	0.997928	0.997604
						2027	9	4.31777	2.89181	2.04202	1.76557	1.50758	1.57289	4.31777	2.89594	2.05101	1.77766	1.52196	1.591	2.37411	2.3838	0.0207972	0.0208821	0.994375	0.993972	0.996534	0.996129	0.997813	0.997408
						2028	10	4.3371	2.90475	2.05116	1.77348	1.51433	1.57993	4.3371	2.90937	2.0612	1.78697	1.53039	1.60016	2.38474	2.39556	0.0208903	0.0209851	0.993544	0.993053	0.99617	0.995677	0.997728	0.997235
						2029	11	4.35651	2.91776	2.06034	1.78142	1.52111	1.587	4.35651	2.92285	2.07144	1.79633	1.53886	1.60937	2.39541	2.40738	0.0209838	0.0210886	0.992674	0.992087	0.99581	0.995221	0.997673	0.997084
						2030	12	4.37602	2.93082	2.06957	1.78939	1.52792	1.59411	4.37602	2.9364	2.08173	1.80574	1.54739	1.61863	2.40614	2.41925	0.0210778	0.0211927	0.991766	0.991075	0.995454	0.994761	0.997648	0.996955
						2031	13	4.39561	2.94394	2.07883	1.7974	1.53476	1.60124	4.39561	2.95002	2.09207	1.8152	1.55595	1.62795	2.41691	2.43119	0.0211721	0.0212972	0.99082	0.990017	0.995102	0.994297	0.997653	0.996847
						2032	14	4.41528	2.95712	2.08814	1.80545	1.54163	1.60841	4.41528	2.96369	2.10246	1.82471	1.56457	1.63732	2.42773	2.44318	0.0212669	0.0214023	0.989837	0.988914	0.994754	0.993828	0.997688	0.996761
						2033	15	4.43505	2.97036	2.09749	1.81353	1.54853	1.61561	4.43505	2.97743	2.1129	1.83427	1.57323	1.64674	2.4386	2.45524	0.0213621	0.0215079	0.988817	0.987767	0.994409	0.993356	0.997751	0.996696
						2034	16	4.4549	2.98365	2.10688	1.82165	1.55546	1.62284	4.4549	2.99124	2.1234	1.84388	1.58194	1.65622	2.44951	2.46735	0.0214577	0.021614	0.987762	0.986577	0.994069	0.992879	0.997843	0.996651
						2035	17	4.47485	2.99701	2.11631	1.8298	1.56243	1.63011	4.47485	3.0051	2.13394	1.85354	1.5907	1.66576	2.46048	2.47952	0.0215538	0.0217206	0.986671	0.985344	0.993732	0.992399	0.997964	0.996627
						2036	18	4.49488	3.01043	2.12578	1.838	1.56942	1.63741	4.49488	3.01904	2.14454	1.86325	1.59951	1.67534	2.47149	2.49176	0.0216503	0.0218278	0.985546	0.984068	0.993399	0.991915	0.998112	0.996624
						2037	19	4.515	3.0239	2.1353	1.84622	1.57645	1.64474	4.515	3.03303	2.1552	1.87301	1.60837	1.68499	2.48256	2.50405	0.0217472	0.0219355	0.984387	0.982752	0.99307	0.991427	0.998289	0.996641
						2038	20	4.53521	3.03744	2.14486	1.85449	1.5835	1.6521	4.53521	3.04709	2.1659	1.88282	1.61727	1.69468	2.49367	2.51641	0.0218446	0.0220438	0.983194	0.981395	0.992744	0.990935	0.998492	0.996677
						2039	21	4.55552	3.05104	2.15446	1.86279	1.59059	1.6595	4.55552	3.06122	2.17666	1.89268	1.62623	1.70444	2.50483	2.52883	0.0219424	0.0221525	0.981968	0.979998	0.992422	0.99044	0.998723	0.996734
						2040	22	4.57591	3.0647	2.1641	1.87113	1.59771	1.66692	4.57591	3.07541	2.18747	1.9026	1.63523	1.71425	2.51605	2.54131	0.0220406	0.0222619	0.98071	0.978562	0.992103	0.98994	0.99898	0.996809
						2041	23	4.59639	3.07842	2.17379	1.87951	1.60486	1.67439	4.59639	3.08967	2.19834	1.91256	1.64429	1.72411	2.52731	2.55385	0.0221392	0.0223717	0.979421	0.977088	0.991788	0.989438	0.999264	0.996904
						2042	24	4.61697	3.0922	2.18352	1.88792	1.61205	1.68188	4.61697	3.10399	2.20926	1.92258	1.65339	1.73404	2.53863	2.56646	0.0222384	0.0224822	0.9781	0.975575	0.991476	0.988931	0.999574	0.997018
						2043	25	4.63764	3.10604	2.1933	1.89637	1.61927	1.68941	4.63764	3.11838	2.22023	1.93266	1.66255	1.74402	2.54999	2.57913	0.0223379	0.0225931	0.976748	0.974026	0.991167	0.988422	0.99991	0.99715
						2044	26	4.6584	3.11995	2.20312	1.90486	1.62651	1.69697	4.6584	3.13284	2.23126	1.94278	1.67175	1.75406	2.56141	2.59186	0.0224379	0.0227047	0.975367	0.97244	0.990862	0.987908	1.00027	0.997301
						2045	27	4.67926	3.13391	2.21298	1.91339	1.6338	1.70457	4.67926	3.14737	2.24234	1.95296	1.68101	1.76415	2.57287	2.60465	0.0225384	0.0228167	0.973956	0.970819	0.99056	0.987392	1.00066	0.99747
						2046	28	4.7002	3.14794	2.22289	1.92195	1.64111	1.7122	4.7002	3.16196	2.25348	1.96319	1.69032	1.77431	2.58439	2.61751	0.0226393	0.0229294	0.972517	0.969163	0.990261	0.986871	1.00107	0.997657
						2047	29	4.72124	3.16203	2.23284	1.93056	1.64846	1.71987	4.72124	3.17662	2.26467	1.97347	1.69968	1.78452	2.59596	2.63043	0.0227406	0.0230426	0.971049	0.967472	0.989965	0.986348	1.0015	0.997861
						2048	30	4.74238	3.17619	2.24283	1.9392	1.65584	1.72757	4.74238	3.19134	2.27592	1.98381	1.70909	1.79479	2.60758	2.64342	0.0228424	0.0231563	0.969553	0.965748	0.989673	0.985821	1.00196	0.998083
						2049	31	4.76361	3.19041	2.25287	1.94788	1.66325	1.7353	4.76361	3.20614	2.28723	1.9942	1.71855	1.80512	2.61925	2.65647	0.0229447	0.0232707	0.968031	0.963991	0.989383	0.985291	1.00245	0.998323
						2050	32	4.78494	3.20469	2.26296	1.9566	1.67069	1.74307	4.78494	3.221	2.29859	2.00465	1.72807	1.81551	2.63098	2.66958	0.0230474	0.0233856	0.966481	0.962201	0.989097	0.984758	1.00295	0.998579
						2051	33	4.80636	3.21904	2.27309	1.96536	1.67817	1.75087	4.80636	3.23593	2.31001	2.01515	1.73763	1.82596	2.64276	2.68277	0.0231506	0.023501	0.964906	0.96038	0.988813	0.984222	1.00348	0.998852
						2052	34	4.82787	3.23345	2.28327	1.97416	1.68569	1.75871	4.82787	3.25094	2.32148	2.02571	1.74726	1.83647	2.65459	2.69601	0.0232542	0.0236171	0.963305	0.958528	0.988533	0.983682	1.00404	0.999142
						2053	35	4.84949	3.24792	2.29349	1.983	1.69323	1.76658	4.84949	3.26601	2.33301	2.03632	1.75693	1.84704	2.66647	2.70933	0.0233583	0.0237337	0.961679	0.956646	0.988255	0.98314	1.00461	0.999448
						2054	36	4.87119	3.26246	2.30375	1.99187	1.70081	1.77449	4.87119	3.28115	2.3446	2.04698	1.76666	1.85767	2.67841	2.72271	0.0234629	0.0238509	0.960028	0.954734	0.98798	0.982594	1.00521	0.999769
						2055	37	4.893	3.27707	2.31407	2.00079	1.70843	1.78244	4.893	3.29636	2.35625	2.05771	1.77644	1.86836	2.6904	2.73615	0.0235679	0.0239687	0.958354	0.952793	0.987708	0.982046	1.00583	1.00011
						2056	38	4.91491	3.29174	2.32443	2.00975	1.71608	1.79042	4.91491	3.31164	2.36795	2.06849	1.78628	1.87912	2.70244	2.74966	0.0236734	0.0240871	0.956656	0.950824	0.987438	0.981494	1.00647	1.00046
						2057	39	4.93691	3.30647	2.33483	2.01874	1.72376	1.79843	4.93691	3.327	2.37971	2.07932	1.79617	1.88993	2.71454	2.76325	0.0237794	0.024206	0.954935	0.948827	0.987172	0.98094	1.00714	1.00083
						2058	40	4.95901	3.32128	2.34529	2.02778	1.73147	1.80648	4.95901	3.34242	2.39153	2.09021	1.80611	1.90081	2.72669	2.77689	0.0238858	0.0243256	0.953192	0.946803	0.986908	0.980383	1.00782	1.00121
						2059	41	4.98121	3.33614	2.35578	2.03686	1.73923	1.81457	4.98121	3.35792	2.40341	2.10116	1.81611	1.91175	2.7389	2.79061	0.0239928	0.0244457	0.951427	0.944753	0.986646	0.979823	1.00853	1.00161
						2060	42	5.00351	3.35108	2.36633	2.04598	1.74701	1.82269	5.00351	3.37348	2.41535	2.11217	1.82617	1.92275	2.75116	2.80439	0.0241002	0.0245665	0.949641	0.942677	0.986387	0.97926	1.00925	1.00202
						2061	43	5.02591	3.36608	2.37692	2.05514	1.75483	1.83085	5.02591	3.38912	2.42735	2.12324	1.83628	1.93382	2.76348	2.81825	0.0242081	0.0246879	0.947833	0.940575	0.986131	0.978695	1.01	1.00245
						2062	44	5.04841	3.38115	2.38756	2.06434	1.76269	1.83905	5.04841	3.40484	2.4394	2.13436	1.84645	1.94495	2.77585	2.83217	0.0243164	0.0248098	0.946006	0.938449	0.985876	0.978127	1.01076	1.00289
						2063	45	5.07101	3.39629	2.39825	2.07358	1.77058	1.84728	5.07101	3.42062	2.45152	2.14554	1.85667	1.95614	2.78828	2.84616	0.0244253	0.0249324	0.944158	0.936299	0.985625	0.977556	1.01155	1.00335
						2064	46	5.09371	3.41149	2.40899	2.08286	1.77851	1.85555	5.09371	3.43648	2.4637	2.15678	1.86695	1.9674	2.80076	2.86022	0.0245346	0.0250556	0.942291	0.934126	0.985376	0.976983	1.01235	1.00382
						2065	47	5.11651	3.42676	2.41977	2.09219	1.78647	1.86386	5.11651	3.45241	2.47594	2.16808	1.87729	1.97873	2.8133	2.87436	0.0246445	0.0251794	0.940405	0.93193	0.985129	0.976407	1.01318	1.0043
						2066	48	5.13942	3.4421	2.43061	2.10155	1.79446	1.8722	5.13942	3.46842	2.48823	2.17943	1.88768	1.99012	2.82589	2.88856	0.0247548	0.0253038	0.938501	0.929712	0.984884	0.975829	1.01402	1.0048
						2067	49	5.16242	3.45751	2.44149	2.11096	1.8025	1.88058	5.16242	3.4845	2.50059	2.19085	1.89814	2.00157	2.83854	2.90283	0.0248656	0.0254288	0.936579	0.927472	0.984642	0.975248	1.01488	1.00531
						2068	50	5.18554	3.47299	2.45242	2.12041	1.81057	1.889	5.18554	3.50065	2.51301	2.20233	1.90865	2.01309	2.85125	2.91717	0.0249769	0.0255544	0.934639	0.925211	0.984401	0.974665	1.01576	1.00583
						2069	51	5.20875	3.48854	2.4634	2.1299	1.81867	1.89746	5.20875	3.51688	2.5255	2.21386	1.91922	2.02468	2.86401	2.93159	0.0250887	0.0256807	0.932682	0.92293	0.984163	0.974079	1.01666	1.00637
						2070	52	5.23207	3.50416	2.47442	2.13944	1.82681	1.90595	5.23207	3.53318	2.53804	2.22546	1.92984	2.03633	2.87683	2.94608	0.0252011	0.0258076	0.930708	0.920629	0.983927	0.973491	1.01757	1.00691
						2071	53	5.25549	3.51984	2.4855	2.14902	1.83499	1.91448	5.25549	3.54956	2.55065	2.23712	1.94053	2.04805	2.88971	2.96064	0.0253139	0.0259352	0.928718	0.918309	0.983693	0.972901	1.01851	1.00747
						2072	54	5.27902	3.5356	2.49663	2.15864	1.84321	1.92305	5.27902	3.56602	2.56332	2.24884	1.95127	2.05984	2.90265	2.97527	0.0254272	0.0260634	0.926713	0.91597	0.983461	0.972308	1.01945	1.00805
						2073	55	5.30265	3.55143	2.5078	2.1683	1.85146	1.93166	5.30265	3.58255	2.57605	2.26062	1.96208	2.07169	2.91564	2.98998	0.025541	0.0261922	0.924692	0.913613	0.983231	0.971713	1.02042	1.00863
						2074	56	5.32639	3.56733	2.51903	2.17801	1.85975	1.94031	5.32639	3.59916	2.58885	2.27246	1.97294	2.08362	2.9287	3.00475	0.0256554	0.0263216	0.922657	0.911238	0.983003	0.971116	1.0214	1.00922
						2075	57	5.35023	3.5833	2.53031	2.18776	1.86807	1.949	5.35023	3.61585	2.60171	2.28437	1.98387	2.09561	2.94181	3.01961	0.0257702	0.0264518	0.920607	0.908846	0.982777	0.970517	1.0224	1.00983
						2076	58	5.37418	3.59934	2.54164	2.19755	1.87643	1.95772	5.37418	3.63261	2.61463	2.29633	1.99485	2.10767	2.95498	3.03453	0.0258856	0.0265825	0.918543	0.906438	0.982553	0.969916	1.02342	1.01045
						2077	59	5.39824	3.61545	2.55301	2.20739	1.88484	1.96649	5.39824	3.64945	2.62762	2.30836	2.0059	2.1198	2.9682	3.04953	0.0260015	0.0267139	0.916466	0.904013	0.982331	0.969312	1.02445	1.01108
						2078	60	5.42241	3.63164	2.56444	2.21727	1.89327	1.97529	5.42241	3.66637	2.64067	2.32045	2.017	2.132	2.98149	3.06461	0.0261179	0.026846	0.914375	0.901573	0.98211	0.968707	1.0255	1.01172
						2079	61	5.44668	3.64789	2.57592	2.2272	1.90175	1.98413	5.44668	3.68337	2.65378	2.33261	2.02817	2.14428	2.99484	3.07976	0.0262348	0.0269787	0.912272	0.899119	0.981891	0.968099	1.02656	1.01237
						2080	62	5.47107	3.66422	2.58745	2.23717	1.91026	1.99301	5.47107	3.70044	2.66697	2.34483	2.0394	2.15662	3.00825	3.09499	0.0263522	0.0271121	0.910157	0.896649	0.981674	0.96749	1.02764	1.01303
						2081	63	5.49556	3.68063	2.59904	2.24718	1.91881	2.00194	5.49556	3.7176	2.68021	2.35711	2.05069	2.16903	3.02171	3.11029	0.0264702	0.0272461	0.908029	0.894166	0.981458	0.966879	1.02873	1.0137
						2082	64	5.52016	3.6971	2.61067	2.25724	1.9274	2.0109	5.52016	3.73484	2.69353	2.36946	2.06205	2.18151	3.03524	3.12567	0.0265887	0.0273809	0.90589	0.89167	0.981244	0.966265	1.02984	1.01438
						2083	65	5.54487	3.71366	2.62236	2.26735	1.93603	2.0199	5.54487	3.75215	2.70691	2.38187	2.07347	2.19407	3.04883	3.14112	0.0267077	0.0275163	0.90374	0.88916	0.981032	0.96565	1.03096	1.01507
						2084	66	5.56969	3.73028	2.6341	2.2775	1.9447	2.02894	5.56969	3.76955	2.72035	2.39435	2.08495	2.2067	3.06248	3.15666	0.0268273	0.0276523	0.901579	0.886638	0.980821	0.965033	1.03209	1.01577
						2085	67	5.59463	3.74698	2.64589	2.28769	1.9534	2.03803	5.59463	3.78702	2.73386	2.40689	2.09649	2.2194	3.07619	3.17227	0.0269474	0.0277891	0.899408	0.884104	0.980612	0.964414	1.03324	1.01647
						2086	68	5.61967	3.76375	2.65774	2.29793	1.96215	2.04715	5.61967	3.80458	2.74744	2.4195	2.1081	2.23217	3.08996	3.18796	0.027068	0.0279265	0.897227	0.881559	0.980404	0.963794	1.0344	1.01719
						2087	69	5.64483	3.7806	2.66963	2.30822	1.97093	2.05631	5.64483	3.82222	2.76109	2.43217	2.11977	2.24502	3.10379	3.20372	0.0271892	0.0280646	0.895036	0.879002	0.980197	0.963171	1.03558	1.01792
						2088	70	5.6701	3.79753	2.68158	2.31855	1.97976	2.06552	5.6701	3.83994	2.7748	2.44492	2.13151	2.25794	3.11769	3.21957	0.0273109	0.0282034	0.892836	0.876435	0.979992	0.962547	1.03677	1.01866
						2089	71	5.69548	3.81453	2.69359	2.32893	1.98862	2.07477	5.69548	3.85774	2.78859	2.45772	2.14331	2.27094	3.13164	3.23549	0.0274332	0.0283429	0.890627	0.873858	0.979789	0.961922	1.03797	1.0194
						2090	72	5.72098	3.8316	2.70565	2.33936	1.99752	2.08405	5.72098	3.87562	2.80244	2.4706	2.15518	2.28401	3.14566	3.2515	0.027556	0.0284831	0.88841	0.871271	0.979586	0.961294	1.03919	1.02015
						2091	73	5.74659	3.84876	2.71776	2.34983	2.00646	2.09338	5.74659	3.89359	2.81636	2.48354	2.16711	2.29716	3.15974	3.26758	0.0276794	0.028624	0.886184	0.868675	0.979385	0.960665	1.04041	1.02091
						2092	74	5.77232	3.86599	2.72993	2.36035	2.01545	2.10276	5.77232	3.91164	2.83035	2.49655	2.17911	2.31038	3.17389	3.28374	0.0278033	0.0287656	0.883951	0.86607	0.979185	0.960035	1.04165	1.02168
						2093	75	5.79816	3.88329	2.74215	2.37092	2.02447	2.11217	5.79816	3.92978	2.84441	2.50963	2.19118	2.32368	3.1881	3.29999	0.0279277	0.0289079	0.88171	0.863457	0.978987	0.959402	1.0429	1.02246
						2094	76	5.82412	3.90068	2.75442	2.38153	2.03353	2.12162	5.82412	3.948	2.85854	2.52277	2.20331	2.33705	3.20237	3.31631	0.0280528	0.0290509	0.879461	0.860836	0.978789	0.958769	1.04417	1.02325
						2095	77	5.85019	3.91814	2.76675	2.39219	2.04264	2.13112	5.85019	3.9663	2.87273	2.53599	2.21551	2.3505	3.21671	3.33272	0.0281783	0.0291946	0.877207	0.858208	0.978593	0.958133	1.04544	1.02404
						2096	78	5.87638	3.93568	2.77914	2.4029	2.05178	2.14066	5.87638	3.98469	2.887	2.54928	2.22778	2.36403	3.23111	3.34921	0.0283045	0.0293391	0.874945	0.855572	0.978398	0.957497	1.04673	1.02484
						2097	79	5.90268	3.9533	2.79158	2.41366	2.06096	2.15025	5.90268	4.00316	2.90134	2.56263	2.24011	2.37764	3.24557	3.36578	0.0284312	0.0294843	0.872677	0.85293	0.978203	0.956859	1.04803	1.02565
						2098	80	5.92911	3.971	2.80408	2.42446	2.07019	2.15987	5.92911	4.02172	2.91576	2.57605	2.25252	2.39132	3.2601	3.38244	0.0285585	0.0296301	0.870404	0.850281	0.97801	0.956219	1.04934	1.02646
						2099	81	5.95565	3.98877	2.81663	2.43532	2.07946	2.16954	5.95565	4.04036	2.93024	2.58955	2.26499	2.40508	3.27469	3.39917	0.0286863	0.0297768	0.868125	0.847627	0.977818	0.955578	1.05065	1.02728
						2100	82	5.98231	4.00663	2.82924	2.44622	2.08877	2.17925	5.98231	4.05909	2.94479	2.60311	2.27753	2.41893	3.28935	3.416	0.0288147	0.0299241	0.86584	0.844967	0.977627	0.954936	1.05198	1.02811
