# Supplementary material for: Rising Temperature May Trigger Deep Soil Carbon Loss Across Forest Ecosystems
Source: Adv Sci (Weinh). 2020 Aug 6;7(19):2001242. doi: 10.1002/advs.202001242 (PMC7539220; doi:10.1002/advs.202001242)
Supplement: Supplementary file 3 — Supplemental Table 2 [file ADVS-7-2001242-s003.xlsx]

## Sheet: Table S2. Information
Supporting Data
Article title: Rising temperature may trigger deep soil carbon loss across forest ecosystems
Authors: Jinquan Li, Junmin Pei, Elise Pendall, Peter B. Reich, Nam Jin Noh, Bo Li, Changming Fang, Ming Nie
Table S2 The geographic and climatic information, major tree species, and some soil properties (e.g. soil pH and water content) of the 90 sampling sites

## Sheet: Table S2
No.	Biome type	Dominant tree species	Longitude (o)	Latitude (o)	Altitude (m)	MAT (oC)	MAP (mm)	Soil pH level (H2O)		Soil organic carbon content (%)		Soil carbon to nitrogen ratio		Soil gravimetric water content (%)	Water content_SD
								Mean	SD	Mean	SD	Mean	SD	Mean	SD
1	Subtropical	Cunninghamia lanceolata	117.432	26.98	300.7	17.6	1873	4.73	0.2	0.95	0.65	12.54	1.91	32.17	9.4
2	Subtropical	Phyllostachys heterocycla	117.306	26.7	365.1	18.8	1747	4.97	0.1	1.42	0.84	11.91	0.85	30.66	2.4
3	Subtropical	Pinus massoniana	118.434	27.04	435.3	17.8	1805	4.73	0.17	1.06	0.79	13.47	2.55	39.32	5.97
4	Subtropical	Salix pseudotangi	117.437	26.97	376.3	17.4	1888	5.01	0.08	1.85	1.38	14.95	1.28	30.61	9.56
5	Subtropical	Salix pseudotangi, Pinus massoniana	119.383	26.05	664.3	20.1	1373	4.66	0.14	1.88	1.45	15	2.48	34.71	7.78
6	Subtropical	Phyllostachys heterocycla	115.874	28.52	186.5	18	957	4.64	0.03	1.88	0.53	13.26	0.79	32.98	4.74
7	Subtropical	Cunninghamia lanceolata	115.734	28.74	117.6	15.8	1159	4.46	0.03	1.97	1.07	11.6	0.97	36.6	2.27
8	Subtropical	Pinus massoniana	114.945	27.1	116.5	18.8	1466	4.94	0.15	1.59	1.22	14.1	2.58	38.43	6.82
9	Subtropical	Pinus massoniana	114.799	25.8	412.5	18.8	1416	4.63	0.35	1	0.5	6.09	1.74	35.34	8.64
10	Subtropical	Castanopsis fargesii	121.785	29.81	366.4	16.8	1385	4.13	0.11	2.5	1.56	9.75	1.92	33.36	2.6
11	Subtropical	Phyllostachys heterocycla	121.685	29.86	324.5	16.7	1350	4.27	0.07	2.45	0.69	9.55	0.81	22.11	6.13
12	Subtropical	Schima superba, Castanopsis carlesii	120.108	30.23	186.8	16.7	1341	4.09	0.14	1.91	1.82	11.07	3.52	30.88	3.46
13	Subtropical	Phyllostachys heterocycla	120.079	30.18	126.5	16.7	1369	4.22	0.07	1.93	1	9.79	2.31	26.31	5.98
14	Subtropical	Zelkova schneideriana, Castanopsis carlesii	119.522	30.31	486.5	12.4	1524	4.82	0.06	2.28	1.11	9.54	1.64	32.99	4.24
15	Subtropical	Fagus lucida, Acer sinensis	116.524	31.7	48.2	15.9	1123	5.26	0.2	1.06	0.45	7.43	0.7	16.4	4.28
16	Subtropical	Triadica sebifera	116.952	32.61	286.5	15.7	811	7.45	0.24	2.5	1.04	9.45	0.74	24.06	3.63
17	Subtropical	Schima superba	117.171	31.84	268	15.9	970	6.53	0.22	1.71	0.89	8.07	1.82	17.88	1.5
18	Subtropical	Castanopsis fargesii	119.43	32.18	82.6	15.6	1024	5.9	0.31	2.26	2.39	10.57	3.43	21.59	4.41
19	Subtropical	Phyllostachys heterocycla	119.486	32.09	43.4	15.5	1045	6.18	0.16	1.54	1.25	9.04	2.11	20.1	2.71
20	Subtropical	Schima superba, Machilus chinensis	113.292	23.19	59.9	22	1809	4.21	0.07	1.42	1.26	9.74	1.44	17.07	3.64
21	Subtropical	Euonymus oxyphyllus Miq., Castanopsis sclerophylla	111.725	22.21	78.6	22.3	1868	4.36	0.05	1.79	0.56	10.82	0.37	24.86	1.77
22	Subtropical	Pinus massoniana	110.206	22.69	212.6	21.6	1551	4.78	0.17	0.47	0.29	5.67	1.7	10.14	1.83
23	Subtropical	Schima superba, Cyclobalanopsis glauca	108.382	22.79	198.5	22.4	1371	4.27	0.11	1.9	1.03	11.23	1.28	20.72	2.71
24	Tropical	Mallotus hookerianus, Castanopsis carlesii	109.764	19.21	534.6	24.2	1566	5.37	0.15	2.29	1.07	9.63	0.64	20.52	1.89
25	Tropical	Gronniera subaequalis, Vatica mangachapoi	108.896	18.73	865.7	21.2	1555	5.88	0.1	2.22	1.07	9.07	1.22	23.01	3.52
26	Tropical	Euonymus oxyphyllus, Gronniera subaequalis	109.525	18.26	152.8	25	1399	5.19	0.13	1.23	0.64	7.46	1.09	12.87	1.76
27	Warm-temperate	Quercus mongolica, Quercus petraea	116.796	34.49	121.5	14.6	754	8.33	0.1	2.04	1	14.59	4.77	18.96	2.79
28	Warm-temperate	Juglans cathayensis, Pinus massoniana	117.118	36.27	362.8	13.1	704	6.37	0.22	1.18	0.36	6.97	0.56	7.78	2.1
29	Warm-temperate	Pinus massoniana	116.188	39.97	356.4	12.2	684	7.03	0.12	0.85	0.82	6.19	2.9	11.21	3.71
30	Cool-temperate	Fagus crenata, Quercus lia-otungensis	121.055	41.16	236.2	9.1	562	6.91	0.98	1.18	1	7.13	1.73	25.66	2.4
31	Cool-temperate	Populus davidiana, Pinus koraiensis	124.292	40.14	156.4	8.4	1003	4.86	0.1	1.32	1.35	9.61	1.78	23.57	1.96
32	Boreal	Pinus tabulaeformis	126.588	43.93	362.5	4.4	670	4.69	0.02	1.99	1.06	12.48	2.38	4.57	0.7
33	Cool-temperate	Pinus tabulaeformis, Quercus aliena va. acuteserrata	123.115	41.73	210.8	8.7	640	5.75	0.15	1.43	0.41	9.85	0.81	40.15	1.66
34	Boreal	Pinus tabulaeformis	126.81	42.22	125.1	2	856	5.03	0.38	1.32	0.76	8.85	2.32	10.5	3.81
35	Cool-temperate	Quercus wutaishansea, Pinus koraiensis	123.86	42.29	142.5	7.9	675	6.09	0.33	1.31	1.18	7.21	3.2	18.38	3.01
36	Cool-temperate	Betula platyphylla, Quercus mongolica	129.467	42.85	314.3	5.1	543	5.94	0.23	0.68	0.73	6.16	2.92	23.95	3.54
37	Boreal	Larix gmelinii	127.489	45.77	214.6	2.9	603	6.16	0.12	1.03	0.3	8.6	0.7	11.73	1.7
38	Boreal	Larix gmelinii	128.852	47.68	241.9	0.7	645	5.95	0.02	2.95	1.16	11.74	0.6	13.15	1.91
39	Boreal	Larix gmelinii	124.197	50.43	350.6	-2.2	498	5.75	0.07	3.37	1.2	10.43	1.66	19.87	1.98
40	Subtropical	Erythrophleum fordii, Camptotheca acuminata	113.602	24.78	151.3	20.5	1503	4.25	0.08	1.33	0.71	8.48	2.68	16.24	2.13
41	Subtropical	Castanopsis fargesii	106.637	23.9	136.1	22.6	1137	4.58	0.23	1.21	0.62	8.96	1.79	14.87	1.52
42	Subtropical	Quercus glauca	109.488	24.35	109.6	20.5	1441	4.46	0.25	1.36	1	7.65	3.13	21.08	9.18
43	Subtropical	Pinus massoniana	111.823	26.61	111.7	18.2	1374	4.78	0.27	0.65	0.39	8.72	3.53	32.84	9.7
44	Subtropical	Castanopsis sclerophylla	109.955	27.57	296.6	16.9	1315	4.57	0.18	1.09	0.47	11.34	2.11	22.45	2.26
45	Subtropical	Cyclobalanopsis glauca	112.932	28.19	112.3	17.8	1388	4.32	0.12	1.75	0.95	12.86	1.12	22.37	7.27
46	Subtropical	Castanopsis fargesii	111.591	29.05	64.7	17.2	1328	4.33	0.32	2.96	2.12	10.33	1.96	12.17	3.38
47	Subtropical	Quercus fabri, Liquidambar formosana	111.24	30.72	279.5	14	1162	7.63	0.13	2.45	0.92	12.1	1.37	21.55	2.15
48	Subtropical	Camptotheca acuminata, Quercus acutissima	112.129	31.99	106.2	15.8	871	5.36	0.53	1.3	1.03	9.19	1.39	13.58	1.92
49	Subtropical	Cyclobalanopsis pachyloma, Castanea seguinii, Pinus massoniana	114.49	30.51	55.3	17.3	1230	4.44	0.07	1.45	0.59	11.1	1.17	28.26	3.32
50	Subtropical	Quercus acutissima, Liquidambar formosana	114.873	32.04	155.7	15.8	1034	5.08	0.29	1.58	0.55	8.27	1.51	18.63	3.75
51	Subtropical	Schima superb, Machilus chinensis	118.834	32.06	67.7	15.6	985	7.68	0.5	1.5	0.74	7.1	1.32	24.6	1.11
52	Tropical	Terminalia myriocarpa, Horsfieldia tetratepala	101.587	21.6	796.6	21.7	1588	5.85	0.15	1.79	1.02	9.75	1.19	17.37	3.98
53	Tropical	Euonymus oxyphyllus Miq., Gironniera subaequalis	100.27	21.81	687.4	17.8	1545	6.43	0.16	1.41	1.25	8.34	1.12	29.49	3.56
54	Tropical	Pometia tomentosa, Terminalia myriocarpa Huerch	100.875	22.03	820.8	21.2	1399	5.39	0.05	1.51	0.76	11.58	1.61	19.46	2.89
55	Tropical	Hevea brasiliensis	101.368	21.91	755.9	22.1	1445	4.66	0.02	1.11	0.39	12.12	1.29	18.94	2.62
56	Subtropical	Castanopsis hystrix, Castanopsis echidnocarpa, Schima wallichii	101.636	23.44	1941.7	19.7	1246	4.87	0.44	1.93	1.29	15.2	3.42	15.73	2.58
57	Subtropical	Juglans cathayensis, Cunninghamia lanceolata	120.391	31.93	23.1	15.1	1049	4.47	0.27	0.62	0.57	9.6	4.3	19.03	2.11
58	Subtropical	Quercus pannosa, Lithocarpus fenestratus, Anneslea fragrans	100.197	26.8	1980.4	12.7	975	4.48	0.17	1.45	1.81	14.48	4.95	23.59	3.64
59	Subtropical	Pinus massoniana	103.771	25.48	2022.9	16.2	955	4.48	0.25	1.06	0.98	10.79	3.13	16.61	2.39
60	Subtropical	Cinnamomum camphora, Celtis sinensis	104.773	26.58	1959.4	12.7	1050	4.38	0.38	1.03	0.85	16.3	4.79	33.02	3.54
61	Subtropical	Cyclobalanopsis glaucoides, Sinosideroxylon pedunculatum, Machilus nanmu	105.979	26.29	1449.4	14.9	1296	6.62	0.23	2.99	1.49	9.25	3.46	29.13	10.24
62	Subtropical	Machilus nanmu, Quercus phillyraeoides, Litsea glutinosa	106.75	26.55	1169.8	16.2	1180	4.33	0.21	2.17	2.05	16.53	1.68	18.66	8.89
63	Subtropical	Pinus massoniana	106.906	27.77	1125.4	15.3	1101	4.3	0.18	1.71	1.09	12.54	1.32	24.16	1.68
64	Warm-temperate	Larix kaempferi	111.981	36.79	1815.6	9.2	525	8.65	0.06	1.53	0.87	13.19	6.39	20.82	2.95
65	Subtropical	Phyllostachys heterocycla	111.29	27.62	389.8	16.9	1382	5.05	0.1	0.93	0.7	11.62	3.6	22.71	2.86
66	Subtropical	Castanopsis sclerophylla, Pinus massoniana	116.396	24.93	426.86	20.4	1634	4.86	0.09	1.5	0.97	16.08	7.34	21.48	0.77
67	Subtropical	Schima superba, Lithocarpus hancei, Pittosporum tobira	115.729	23.88	186.2	21.5	1611	4.83	0.12	1.19	0.52	5.72	2.2	35.88	3.2
68	Subtropical	Quercus fabri, Platycarya strobilacea, Broussonetia papyrifera	108.362	30.87	820	16.2	1287	4.88	0.13	0.56	0.34	10.03	0.87	21.54	1.96
69	Subtropical	Cinnamomum porrectum, Adinandra bockiana	106.621	29.55	568.1	19.1	1078	4.05	0.21	1.81	1.26	10.75	4	25.39	2.12
70	Subtropical	Pinus tabuliformis, Quercus wutaishanica	109.01	32.22	493.5	14.3	975	3.95	0.15	1.23	0.98	13.33	4.56	20.66	2.41
71	Warm-temperate	Koelreuteria paniculata, Populus tomentosa	107.188	34.29	285.7	12.2	689	8.08	0.25	1.28	0.45	16.05	2.78	28.88	3.1
72	Subtropical	Larix mastersiana, Litsea pungens	105.154	29.58	310.6	17.7	1020	8.19	0.26	0.64	0.29	11.04	2.59	11.24	0.8
73	Subtropical	Schima superba, Lithocarpus hancei	103.439	29.57	697.4	15.1	1381	5.3	0.15	1.21	0.58	9.16	0.96	21.64	8.78
74	Subtropical	Cyclobalanopsis glauca, Castanopsis fargesii	102.357	27.89	1678.6	14.6	1026	5.07	0.26	0.9	0.43	9.41	1.39	14.92	4.42
75	Boreal	Larix gmelinii	117.252	42.4	1524	0.8	432	6.83	0.07	1.28	0.66	16.65	2.01	9.83	7.36
76	Cool-temperate	Pinus tabuliformi	119.261	40.07	103	8.3	709	6.72	0.17	1.83	0.64	14.12	2.12	10.15	2.16
77	Warm-temperate	Quercus aliena var. acuteserrata, Toxicodendron vernicifluum	112.384	34.63	360	13.9	614	7.65	0.22	0.97	0.44	10.49	0.98	13.46	1.85
78	Warm-temperate	Platycladus orientalis	114.728	33.38	120	14.9	742	7.94	0.03	1.15	0.6	19.17	6.49	12.5	0.59
79	Warm-temperate	Quercus aliena var. acutesrrata, Populus purdomii	109.188	34.29	460	15.5	517	7.88	0.1	1.12	0.75	16	5.67	10.9	0.63
80	Warm-temperate	Quercus variabilis, Tsuga chinensis, Cupressus funebris	103.875	35.93	1960	6.6	403	7.97	0.03	2.99	1.35	13.03	0.86	15.08	6.87
81	Warm-temperate	Populus davidiana, Quercus aliena var. acuteserrata	106.016	34.38	1920	11.2	568	8.09	0.09	2.1	1.21	14.44	1.68	11.42	3.33
82	Boreal	Picea asperata	97.3408	37.25	1550	3.7	155	8.07	0.21	1.86	0.88	17.3	4.85	7.71	1.36
83	Warm-temperate	Populus davidiana	101.766	36.6	2370	6.6	377	7.6	0.14	1.74	0.89	16.12	4.21	13.29	2.36
84	Cool-temperate	Abies fabri	98.1977	39.82	1670	7.5	98	8.37	0.03	2.34	1.08	17.19	3.31	14.77	0.8
85	Cool-temperate	Cedrus deodara	87.5753	43.86	750	8.3	194	8.35	0.06	2.1	0.95	21.17	3.98	16.74	1.62
86	Cool-temperate	Larix gmelinii	81.0198	43.43	2260	5.6	377	8.34	0.37	1.33	0.32	23.35	2.97	13.86	1.91
87	Boreal	Quercus tungmaiensis, Picea likiangensis	93.8084	43.29	1860	1.8	157	8.1	0.19	1.6	0.29	17.07	1.71	18.34	1.53
88	Subtropical	Pinus yunnanensis	94.4341	29.61	2680	7.8	594	8.49	0.2	1.29	0.43	13.1	1.22	16.6	1.84
89	Subtropical	Larix gmelinii	97.1525	31.13	3720	7	488	8.41	0.18	2.16	0.89	17.17	4.92	18.65	2.81
90	Subtropical	Cinnamomum camphora (L.) Presl, Pinus thunbergii Parl.,	121.476	31.68	6	15.8	1080	8.48	0.46	1.25	0.42	15.28	3.17	23.14	2.23
