# Supplementary material for: Rising Temperature May Trigger Deep Soil Carbon Loss Across Forest Ecosystems
Source: Adv Sci (Weinh). 2020 Aug 6;7(19):2001242. doi: 10.1002/advs.202001242 (PMC7539220; doi:10.1002/advs.202001242)
Supplement: Supplementary file 4 — Supplemental Table 3 [file ADVS-7-2001242-s004.xlsx]

## Sheet: Table S3. Information
Supporting Data
Article title: Rising temperature may trigger deep soil carbon loss across forest ecosystems
Authors: Jinquan Li, Junmin Pei, Elise Pendall, Peter B. Reich, Nam Jin Noh, Bo Li, Changming Fang, Ming Nie
Table S3 The dataset of the global synthesis of the temperature sensitivity of SOC decomposition at different soil depths

## Sheet: Table S3
No_reference	No_soil profile	Title	Author	Year of publication	Country	Latitude	Longitude	Elevation_m	MAT_oC	MAP_mm	Ecosystem	Climate	Depth_cm	Tem range_oC	Q10	BD_g/cm3	WHC	pH	TC_%	TN_%	C:N	SOC_%	MBC_mg/kg	DOC_mg/kg	Sand_%	Silt_%	Clay_%
1	1	Controls on microbial CO2 production: a comparison of surface and subsurface soil horizons	Noah Fierer, Andrew S. Allen, Joshua P. Schimel, Patricia A. Holden	2003	America	34o42'N	120o03'W				Grassland	Mediterranean	0–5	10–35	2.8			6.1	3.2	0.3
1	1	Controls on microbial CO2 production: a comparison of surface and subsurface soil horizons	Noah Fierer, Andrew S. Allen, Joshua P. Schimel, Patricia A. Holden	2003	America	34o42'N	120o03'W				Grassland	Mediterranean	5–15	10–35	3			6.2	2	0.21
1	1	Controls on microbial CO2 production: a comparison of surface and subsurface soil horizons	Noah Fierer, Andrew S. Allen, Joshua P. Schimel, Patricia A. Holden	2003	America	34o42'N	120o03'W				Grassland	Mediterranean	15–25	10–35	3.2			6.2	1.7	0.18
1	1	Controls on microbial CO2 production: a comparison of surface and subsurface soil horizons	Noah Fierer, Andrew S. Allen, Joshua P. Schimel, Patricia A. Holden	2003	America	34o42'N	120o03'W				Grassland	Mediterranean	50	10–35	3.7			6.7	0.83	0.1
1	1	Controls on microbial CO2 production: a comparison of surface and subsurface soil horizons	Noah Fierer, Andrew S. Allen, Joshua P. Schimel, Patricia A. Holden	2003	America	34o42'N	120o03'W				Grassland	Mediterranean	100	10–35	3.8			6.9	0.84	0.1
1	1	Controls on microbial CO2 production: a comparison of surface and subsurface soil horizons	Noah Fierer, Andrew S. Allen, Joshua P. Schimel, Patricia A. Holden	2003	America	34o42'N	120o03'W				Grassland	Mediterranean	200	10–35	4.1			7.5	0.16	0.05
2	2	Labile substrate availability controls temperature sensitivity of organic carbon decomposition at different soil depths	Xueyong Pang, Biao Zhu, Xiaotao Lu, Weixin Cheng	2015	America						Cultivated	Mediterranean	0-20	6–30	2.09					1.1	9.7	10.9	109	56
2	2	Labile substrate availability controls temperature sensitivity of organic carbon decomposition at different soil depths	Xueyong Pang, Biao Zhu, Xiaotao Lu, Weixin Cheng	2015	America						Cultivated	Mediterranean	20-40	6–30	1.95					0.9	9	8.3	63	54
2	2	Labile substrate availability controls temperature sensitivity of organic carbon decomposition at different soil depths	Xueyong Pang, Biao Zhu, Xiaotao Lu, Weixin Cheng	2015	America						Cultivated	Mediterranean	40-60	6–30	1.76					0.6	7.9	4.5	16	41
2	2	Labile substrate availability controls temperature sensitivity of organic carbon decomposition at different soil depths	Xueyong Pang, Biao Zhu, Xiaotao Lu, Weixin Cheng	2015	America						Cultivated	Mediterranean	60-80	6–30	1.74					0.4	7	3	4	35
2	3	Labile substrate availability controls temperature sensitivity of organic carbon decomposition at different soil depths	Xueyong Pang, Biao Zhu, Xiaotao Lu, Weixin Cheng	2015	America						Forest	Mediterranean	0-20	6–30	2.02					4.7	16.5	77.2	499	114
2	3	Labile substrate availability controls temperature sensitivity of organic carbon decomposition at different soil depths	Xueyong Pang, Biao Zhu, Xiaotao Lu, Weixin Cheng	2015	America						Forest	Mediterranean	20-40	6–30	1.72					2.8	15.1	42.1	236	75
2	3	Labile substrate availability controls temperature sensitivity of organic carbon decomposition at different soil depths	Xueyong Pang, Biao Zhu, Xiaotao Lu, Weixin Cheng	2015	America						Forest	Mediterranean	40-60	6–30	1.74					1.7	15.9	26.2	131	62
2	3	Labile substrate availability controls temperature sensitivity of organic carbon decomposition at different soil depths	Xueyong Pang, Biao Zhu, Xiaotao Lu, Weixin Cheng	2015	America						Forest	Mediterranean	60-80	6–30	1.65					1	16	18.7	83	53
2	4	Labile substrate availability controls temperature sensitivity of organic carbon decomposition at different soil depths	Xueyong Pang, Biao Zhu, Xiaotao Lu, Weixin Cheng	2015	America						Grassland	Mediterranean	0-20	6–30	2.34					1.4	11	16.2	398	55
2	4	Labile substrate availability controls temperature sensitivity of organic carbon decomposition at different soil depths	Xueyong Pang, Biao Zhu, Xiaotao Lu, Weixin Cheng	2015	America						Grassland	Mediterranean	20-40	6–30	2.09					1	9.9	10.1	151	63
2	4	Labile substrate availability controls temperature sensitivity of organic carbon decomposition at different soil depths	Xueyong Pang, Biao Zhu, Xiaotao Lu, Weixin Cheng	2015	America						Grassland	Mediterranean	40-60	6–30	1.95					0.8	10.4	8.3	80	59
2	4	Labile substrate availability controls temperature sensitivity of organic carbon decomposition at different soil depths	Xueyong Pang, Biao Zhu, Xiaotao Lu, Weixin Cheng	2015	America						Grassland	Mediterranean	60-80	6–30	1.74					1	8.9	5.9	33	71
2	5	Labile substrate availability controls temperature sensitivity of organic carbon decomposition at different soil depths	Xueyong Pang, Biao Zhu, Xiaotao Lu, Weixin Cheng	2015	America						Grassland	Mediterranean	0-20	6–30	2.08					1.7	11.7	20.8	366	44
2	5	Labile substrate availability controls temperature sensitivity of organic carbon decomposition at different soil depths	Xueyong Pang, Biao Zhu, Xiaotao Lu, Weixin Cheng	2015	America						Grassland	Mediterranean	20-40	6–30	1.88					1.2	11.6	14.8	146	35
2	5	Labile substrate availability controls temperature sensitivity of organic carbon decomposition at different soil depths	Xueyong Pang, Biao Zhu, Xiaotao Lu, Weixin Cheng	2015	America						Grassland	Mediterranean	40-60	6–30	1.69					0.9	11	10.8	74	33
2	5	Labile substrate availability controls temperature sensitivity of organic carbon decomposition at different soil depths	Xueyong Pang, Biao Zhu, Xiaotao Lu, Weixin Cheng	2015	America						Grassland	Mediterranean	60-80	6–30	1.53					0.8	10.5	7.9	49	41
3	6	Carbon mineralization rates at different soil depths across a network of European forest sites (FORCAST)	A. Rey, E. Pegoraro, P. G. Jarvis	2008	Germany	50o27'N	11o27'E	780	6	1000	Forest	Temperate	0–5	4–30	2.92	0.18	2.75	3.6	30.81	1.41	21.81
3	6	Carbon mineralization rates at different soil depths across a network of European forest sites (FORCAST)	A. Rey, E. Pegoraro, P. G. Jarvis	2008	Germany	50o27'N	11o27'E	780	6	1000	Forest	Temperate	5–10	4–30	3.07	0.45	1.45	3.1	17.27	0.73	23.94
3	6	Carbon mineralization rates at different soil depths across a network of European forest sites (FORCAST)	A. Rey, E. Pegoraro, P. G. Jarvis	2008	Germany	50o27'N	11o27'E	780	6	1000	Forest	Temperate	10–20	4–30	3.41	0.38	0.92	3.1	8.51	0.37	22.8
3	7	Carbon mineralization rates at different soil depths across a network of European forest sites (FORCAST)	A. Rey, E. Pegoraro, P. G. Jarvis	2008	England	55o12'N	2o2'E	200-400	9	950	Forest	Temperate	0–5	4–30	2.86	0.33	1.05	3.7	7.85	0.61	12.81
3	7	Carbon mineralization rates at different soil depths across a network of European forest sites (FORCAST)	A. Rey, E. Pegoraro, P. G. Jarvis	2008	England	55o12'N	2o2'E	200-400	9	950	Forest	Temperate	5–10	4–30	2.55	0.34	0.97	3.1	6.77	0.6	11.37
3	7	Carbon mineralization rates at different soil depths across a network of European forest sites (FORCAST)	A. Rey, E. Pegoraro, P. G. Jarvis	2008	England	55o12'N	2o2'E	200-400	9	950	Forest	Temperate	10–20	4–30	3.37	0.38	0.8	2.8	4.93	0.45	11.04
3	8	Carbon mineralization rates at different soil depths across a network of European forest sites (FORCAST)	A. Rey, E. Pegoraro, P. G. Jarvis	2008	Netherlands	52o10'N	5o44'E	52	9.8	786	Forest	Temperate	0–5	4–30	3.17	0.29	0.92	3.4	8.46	0.49	26.51
3	8	Carbon mineralization rates at different soil depths across a network of European forest sites (FORCAST)	A. Rey, E. Pegoraro, P. G. Jarvis	2008	Netherlands	52o10'N	5o44'E	52	9.8	786	Forest	Temperate	5–10	4–30	3.28	0.27	0.25	3.3	0.72	0.05	10.83
3	8	Carbon mineralization rates at different soil depths across a network of European forest sites (FORCAST)	A. Rey, E. Pegoraro, P. G. Jarvis	2008	Netherlands	52o10'N	5o44'E	52	9.8	786	Forest	Temperate	10–20	4–30	3.65	0.27	0.25	3	0.58	0.03	10.56
3	9	Carbon mineralization rates at different soil depths across a network of European forest sites (FORCAST)	A. Rey, E. Pegoraro, P. G. Jarvis	2008	Germany	51o05'N	10o28'E	445	7	750	Forest	Temperate	0–5	4–30	2.7	0.66	1.39	5.2	6.78	0.5	13.5
3	9	Carbon mineralization rates at different soil depths across a network of European forest sites (FORCAST)	A. Rey, E. Pegoraro, P. G. Jarvis	2008	Germany	51o05'N	10o28'E	445	7	750	Forest	Temperate	5–10	4–30	2.59	0.87	1.09	5.1	3.89	0.34	11.56
3	9	Carbon mineralization rates at different soil depths across a network of European forest sites (FORCAST)	A. Rey, E. Pegoraro, P. G. Jarvis	2008	Germany	51o05'N	10o28'E	445	7	750	Forest	Temperate	10–20	4–30	2	1.08	0.8	5.3	2.46	0.23	10.93
3	10	Carbon mineralization rates at different soil depths across a network of European forest sites (FORCAST)	A. Rey, E. Pegoraro, P. G. Jarvis	2008	Italy	41o52'N	13o28'E	1560	6.4	1109	Forest	Mediterranean	0–5	4–30	2.48	0.52	1.83	5.9	14.8	0.96	15.54
3	10	Carbon mineralization rates at different soil depths across a network of European forest sites (FORCAST)	A. Rey, E. Pegoraro, P. G. Jarvis	2008	Italy	41o52'N	13o28'E	1560	6.4	1109	Forest	Mediterranean	5–10	4–30	3.15	0.68	1.4	5.6	11.46	0.78	14.63
3	10	Carbon mineralization rates at different soil depths across a network of European forest sites (FORCAST)	A. Rey, E. Pegoraro, P. G. Jarvis	2008	Italy	41o52'N	13o28'E	1560	6.4	1109	Forest	Mediterranean	10–20	4–30	3.25	0.69	1.29	5.6	8.39	0.6	13.93
3	11	Carbon mineralization rates at different soil depths across a network of European forest sites (FORCAST)	A. Rey, E. Pegoraro, P. G. Jarvis	2008	France	48o40'N	7o5'E	300	9.2	885	Forest	Temperate	0–5	4–30	3.25	0.26	0.75	4.1	3.85	0.26	14.96
3	11	Carbon mineralization rates at different soil depths across a network of European forest sites (FORCAST)	A. Rey, E. Pegoraro, P. G. Jarvis	2008	France	48o40'N	7o5'E	300	9.2	885	Forest	Temperate	5–10	4–30	3.05	0.35	0.59	3.9	2.15	0.16	13.2
3	11	Carbon mineralization rates at different soil depths across a network of European forest sites (FORCAST)	A. Rey, E. Pegoraro, P. G. Jarvis	2008	France	48o40'N	7o5'E	300	9.2	885	Forest	Temperate	10–20	4–30	3.11	0.33	0.54	3.8	1.57	0.11	14.52
3	12	Carbon mineralization rates at different soil depths across a network of European forest sites (FORCAST)	A. Rey, E. Pegoraro, P. G. Jarvis	2008	Italy	42o24'N	11o55'E	120-160	14	755	Forest	Mediterranean	0–5	4–30	2.7	0.5	0.39	5.9	6.45	0.63	10.19
3	12	Carbon mineralization rates at different soil depths across a network of European forest sites (FORCAST)	A. Rey, E. Pegoraro, P. G. Jarvis	2008	Italy	42o24'N	11o55'E	120-160	14	755	Forest	Mediterranean	5–10	4–30	2.96	0.78	0.27	5.6	3.43	0.56	6.1
3	12	Carbon mineralization rates at different soil depths across a network of European forest sites (FORCAST)	A. Rey, E. Pegoraro, P. G. Jarvis	2008	Italy	42o24'N	11o55'E	120-160	14	755	Forest	Mediterranean	10–20	4–30	2.79	0.91	0.25	5.2	1.99	0.1	28.07
4	13	The temperature sensitivity of soil organic carbon decomposition is not related to labile and recalcitrant carbon	Jie Tang, Hao Cheng, Changming Fang	2017	China	42o24'N	128o28'E	740	1100	4.6	Forest	Temperate	0–10	12–32	2.21		33	5.5		0.294		7.7	180	50
4	13	The temperature sensitivity of soil organic carbon decomposition is not related to labile and recalcitrant carbon	Jie Tang, Hao Cheng, Changming Fang	2017	China	42o24'N	128o28'E	740	1100	4.63	Forest	Temperate	50–60	12–32	2.35		42.5	5.1		0.056		0.773	30	60
4	14	The temperature sensitivity of soil organic carbon decomposition is not related to labile and recalcitrant carbon	Jie Tang, Hao Cheng, Changming Fang	2017	China	43o17'N	116o02'E	980	350	2.4	Grassland	Temperate	0–10	12–32	2.13		19.4	8.2		0.127		0.955	70	60
4	14	The temperature sensitivity of soil organic carbon decomposition is not related to labile and recalcitrant carbon	Jie Tang, Hao Cheng, Changming Fang	2017	China	43o17'N	116o02'E	980	350	2.4	Grassland	Temperate	20–30	12–32	1.98		18.3	8.1		0.018		0.125	20	20
5	15	The temperature response of CO2 production from bulk soils and soil fractions is related to soil organic matter quality	Jens Leifeld, Jurg Fuhrer	2005	Switzerland	47o17'N	07o44'E	450	9	1109	Cultivated	Temperate	5–10	5–35	6.12					0.36	9.5	3.4
5	15	The temperature response of CO2 production from bulk soils and soil fractions is related to soil organic matter quality	Jens Leifeld, Jurg Fuhrer	2005	Switzerland	47o17'N	07o44'E	450	9	1109	Cultivated	Temperate	25–30	5–35	5.66					0.29	6.7	1.96
5	16	The temperature response of CO2 production from bulk soils and soil fractions is related to soil organic matter quality	Jens Leifeld, Jurg Fuhrer	2005	Switzerland	47o17'N	07o44'E	450	9	1109	Grassland	Temperate	5–10	5–35	4.47					0.42	7.7	3.21
5	16	The temperature response of CO2 production from bulk soils and soil fractions is related to soil organic matter quality	Jens Leifeld, Jurg Fuhrer	2005	Switzerland	47o17'N	07o44'E	450	9	1109	Grassland	Temperate	25–30	5–35	4.43					0.33	7.5	2.46
6	17	Experimental evidence for the attenuating effect of SOM protection on temperature sensitivity of SOM decomposition	Jeroen Gillabel, Beatriz Cebrian-Lopez, Johan Six, Roel Merckx	2010	Belgium	50o52'N	4o39'E		10	775	Cultivated	Temperate	5–15	25–35	1.9					0.09	10.62	0.92			13.2	76.8	10
6	17	Experimental evidence for the attenuating effect of SOM protection on temperature sensitivity of SOM decomposition	Jeroen Gillabel, Beatriz Cebrian-Lopez, Johan Six, Roel Merckx	2010	Belgium	50o52'N	4o39'E		10	775	Cultivated	Temperate	95–105	25–35	1.36					0.02	7.61	0.16			10.4	74.8	14.8
7	18	Microbial CO2 production from surface and subsurface soil as affected by temperature, moisture, and nitrogen fertilisation	Xiaobin Jin, Shenmin Wang, Yinkang Zhou	2008	China	48o36'N	130o34'E	51.3–75.5	1.9	550-560	Wetland	Temperate	0–10	5–35	2.6	0.46		5.5			22.7	12.91	3547.3
7	18	Microbial CO2 production from surface and subsurface soil as affected by temperature, moisture, and nitrogen fertilisation	Xiaobin Jin, Shenmin Wang, Yinkang Zhou	2008	China	48o36'N	130o34'E	51.3–75.5	1.9	550-560	Wetland	Temperate	10–20	5–35	2.8	0.53		5.9			15.2	7.82	2868.5
7	18	Microbial CO2 production from surface and subsurface soil as affected by temperature, moisture, and nitrogen fertilisation	Xiaobin Jin, Shenmin Wang, Yinkang Zhou	2008	China	48o36'N	130o34'E	51.3–75.5	1.9	550-560	Wetland	Temperate	20–40	5–35	3.1	1.3		6.4			14.9	1.1	346.5
7	18	Microbial CO2 production from surface and subsurface soil as affected by temperature, moisture, and nitrogen fertilisation	Xiaobin Jin, Shenmin Wang, Yinkang Zhou	2008	China	48o36'N	130o34'E	51.3–75.5	1.9	550-560	Wetland	Temperate	40–60	5–35	3.5	1.5		6.9			13.5	0.91	82
8	19	Temperature sensitivity of organic matter decomposition of permafrost-region soils during laboratory incubations	Rosvel Bracho, Susan Natali, Elaine Pegoraro, Kathryn G. Crummer, Christina Schadel, Gerardo Celis, Lauren Hale, Liyou Wu, Huaqun Yin, James M. Tiedje, Konstantinos T. Konstantinidis, Yiqi Luo, Jizhong Zhou, Edward A.G. Schuur	2016	America	63o52'N	149o13'W		–1	387	Tundra	Cold	0–15	5–30	2.48	0.09		4.67	41.8	1.16	37.21
8	19	Temperature sensitivity of organic matter decomposition of permafrost-region soils during laboratory incubations	Rosvel Bracho, Susan Natali, Elaine Pegoraro, Kathryn G. Crummer, Christina Schadel, Gerardo Celis, Lauren Hale, Liyou Wu, Huaqun Yin, James M. Tiedje, Konstantinos T. Konstantinidis, Yiqi Luo, Jizhong Zhou, Edward A.G. Schuur	2016	America	63o52'N	149o13'W		–1	387	Tundra	Cold	15–25	5–30	2.58	0.3		4.73	34.83	1.69	20.89
8	19	Temperature sensitivity of organic matter decomposition of permafrost-region soils during laboratory incubations	Rosvel Bracho, Susan Natali, Elaine Pegoraro, Kathryn G. Crummer, Christina Schadel, Gerardo Celis, Lauren Hale, Liyou Wu, Huaqun Yin, James M. Tiedje, Konstantinos T. Konstantinidis, Yiqi Luo, Jizhong Zhou, Edward A.G. Schuur	2016	America	63o52'N	149o13'W		–1	387	Tundra	Cold	45–55	5–30	2.73	0.42		5.15	17.7	0.74	25.5
9	20	Carbon release from Sphagnum peat during thawing in a montane area in China	Xianwei Wang, Changchun Song, Jiaoyue Wang, Yuqing Miao, Rong Mao, Yanyu Song	2013	China	52o55'-53o10'N	122o46'-122o16'N		–5.5	400	Peatland	Temperate	0–10	–10–0	6.86			5.57	43.17	1.08	36.68
9	20	Carbon release from Sphagnum peat during thawing in a montane area in China	Xianwei Wang, Changchun Song, Jiaoyue Wang, Yuqing Miao, Rong Mao, Yanyu Song	2013	China	52o55'-53o10'N	122o46'-122o16'N		–5.5	400	Peatland	Temperate	10–20	–10–0	5.18			5.3	48.86	1.9	24.5
9	20	Carbon release from Sphagnum peat during thawing in a montane area in China	Xianwei Wang, Changchun Song, Jiaoyue Wang, Yuqing Miao, Rong Mao, Yanyu Song	2013	China	52o55'-53o10'N	122o46'-122o16'N		–5.5	400	Peatland	Temperate	20–30	–10–0	2.27			5.38	40.8	1.71	22.7
9	20	Carbon release from Sphagnum peat during thawing in a montane area in China	Xianwei Wang, Changchun Song, Jiaoyue Wang, Yuqing Miao, Rong Mao, Yanyu Song	2013	China	52o55'-53o10'N	122o46'-122o16'N		–5.5	400	Peatland	Temperate	40–50	–10–0	1.96			5.52	23.46	0.92	23.25
9	20	Carbon release from Sphagnum peat during thawing in a montane area in China	Xianwei Wang, Changchun Song, Jiaoyue Wang, Yuqing Miao, Rong Mao, Yanyu Song	2013	China	52o55'-53o10'N	122o46'-122o16'N		–5.5	400	Peatland	Temperate	80–90	–10–0	1.93			5.74	12.62	0.56	19.49
9	21	Carbon release from Sphagnum peat during thawing in a montane area in China	Xianwei Wang, Changchun Song, Jiaoyue Wang, Yuqing Miao, Rong Mao, Yanyu Song	2013	China	52o55'-53o10'N	122o46'-122o16'N		–5.5	400	Peatland	Temperate	0–10	0–10	4.19			5.57	43.17	1.08	36.68
9	21	Carbon release from Sphagnum peat during thawing in a montane area in China	Xianwei Wang, Changchun Song, Jiaoyue Wang, Yuqing Miao, Rong Mao, Yanyu Song	2013	China	52o55'-53o10'N	122o46'-122o16'N		–5.5	400	Peatland	Temperate	10–20	0–10	5.71			5.3	48.86	1.9	24.5
9	21	Carbon release from Sphagnum peat during thawing in a montane area in China	Xianwei Wang, Changchun Song, Jiaoyue Wang, Yuqing Miao, Rong Mao, Yanyu Song	2013	China	52o55'-53o10'N	122o46'-122o16'N		–5.5	400	Peatland	Temperate	20–30	0–10	4.93			5.38	40.8	1.71	22.7
9	21	Carbon release from Sphagnum peat during thawing in a montane area in China	Xianwei Wang, Changchun Song, Jiaoyue Wang, Yuqing Miao, Rong Mao, Yanyu Song	2013	China	52o55'-53o10'N	122o46'-122o16'N		–5.5	400	Peatland	Temperate	40–50	0–10	5.15			5.52	23.46	0.92	23.25
9	21	Carbon release from Sphagnum peat during thawing in a montane area in China	Xianwei Wang, Changchun Song, Jiaoyue Wang, Yuqing Miao, Rong Mao, Yanyu Song	2013	China	52o55'-53o10'N	122o46'-122o16'N		–5.5	400	Peatland	Temperate	80–90	0–10	29.21			5.74	12.62	0.56	19.49
10	22	Soil biology and warming play a key role in the release of ‘old C from organic soils	Maria Jesus Iglesias Briones, Mark H. Garnett, Phil Ineson	2010	England				5.97		Peatland	Temperate	0–5	15–20	2.39
10	22	Soil biology and warming play a key role in the release of ‘old C from organic soils	Maria Jesus Iglesias Briones, Mark H. Garnett, Phil Ineson	2010	England				5.97		Peatland	Temperate	5–10	15–20	2.39
11	23	Temperature response of soil organic matter mineralisation in arctic soil profiles	Christophe Moni, Thomas Z. Lerch, Katrin Knoth de Zarruk, Line Tau Strand, Claudia Forte, Giacomo Certini, Daniel P. Rasse	2015	Russia	78o12'N	15o50'E				Tundra	Arctic	20–50	4–16	1.29			4.64	1.39	0.05	29
11	23	Temperature response of soil organic matter mineralisation in arctic soil profiles	Christophe Moni, Thomas Z. Lerch, Katrin Knoth de Zarruk, Line Tau Strand, Claudia Forte, Giacomo Certini, Daniel P. Rasse	2015	Russia	78o12'N	15o50'E				Tundra	Arctic	105–173	4–16	1.26			4.46	1.76	0.06	30
11	24	Temperature response of soil organic matter mineralisation in arctic soil profiles	Christophe Moni, Thomas Z. Lerch, Katrin Knoth de Zarruk, Line Tau Strand, Claudia Forte, Giacomo Certini, Daniel P. Rasse	2015	Norway	69o41'N	29o01'E				Tundra	Arctic	20–57	4–16	1.35			3.52	58.85	1.67	35
11	24	Temperature response of soil organic matter mineralisation in arctic soil profiles	Christophe Moni, Thomas Z. Lerch, Katrin Knoth de Zarruk, Line Tau Strand, Claudia Forte, Giacomo Certini, Daniel P. Rasse	2015	Norway	69o41'N	29o01'E				Tundra	Arctic	57–151	4–16	1.29			4.17	54.37	1.88	29
11	25	Temperature response of soil organic matter mineralisation in arctic soil profiles	Christophe Moni, Thomas Z. Lerch, Katrin Knoth de Zarruk, Line Tau Strand, Claudia Forte, Giacomo Certini, Daniel P. Rasse	2015	Russia	67o35'N	64o10'E				Tundra	Arctic	20–37	4–16	1.31			5.81	2.12	0.12	17
11	25	Temperature response of soil organic matter mineralisation in arctic soil profiles	Christophe Moni, Thomas Z. Lerch, Katrin Knoth de Zarruk, Line Tau Strand, Claudia Forte, Giacomo Certini, Daniel P. Rasse	2015	Russia	67o35'N	64o10'E				Tundra	Arctic	55–105	4–16	1.22			6.4	1.36	0.09	16
11	26	Temperature response of soil organic matter mineralisation in arctic soil profiles	Christophe Moni, Thomas Z. Lerch, Katrin Knoth de Zarruk, Line Tau Strand, Claudia Forte, Giacomo Certini, Daniel P. Rasse	2015	Russia	67o35'N	64o09'E				Tundra	Arctic	20–40	4–16	1.24			4.69	1.85	0.12	16
11	26	Temperature response of soil organic matter mineralisation in arctic soil profiles	Christophe Moni, Thomas Z. Lerch, Katrin Knoth de Zarruk, Line Tau Strand, Claudia Forte, Giacomo Certini, Daniel P. Rasse	2015	Russia	67o35'N	64o09'E				Tundra	Arctic	40–80	4–16	1.21			6.1	0.16	0.01	27
12	27	Organic matter composition and potential trace gas production of permafrost soils in the forest tundra in northern Siberia	A. Rodionow, H. Flessa, O. Kazansky, G. Guggenberger	2006	Russia	67o29'N	86o25'E		–7.4	510	Forest	Cold	0–10	5–15	2.17			5.5		0.14		3.6			19.2	56.8	24
12	27	Organic matter composition and potential trace gas production of permafrost soils in the forest tundra in northern Siberia	A. Rodionow, H. Flessa, O. Kazansky, G. Guggenberger	2006	Russia	67o29'N	86o25'E		–7.4	510	Forest	Cold	10–40	5–15	2.08			5.8		0.05		0.8			17.8	64.2	18
12	28	Organic matter composition and potential trace gas production of permafrost soils in the forest tundra in northern Siberia	A. Rodionow, H. Flessa, O. Kazansky, G. Guggenberger	2006	Russia	67o29'N	86o26'E		–7.4	510	Forest	Cold	0–30	5–15	1.86			5.5		0.19		3			14.1	57.9	28
12	28	Organic matter composition and potential trace gas production of permafrost soils in the forest tundra in northern Siberia	A. Rodionow, H. Flessa, O. Kazansky, G. Guggenberger	2006	Russia	67o29'N	86o26'E		–7.4	510	Forest	Cold	30–40	5–15	2.41			6.4		0.28		5.3			12.6	59.9	27.6
12	29	Organic matter composition and potential trace gas production of permafrost soils in the forest tundra in northern Siberia	A. Rodionow, H. Flessa, O. Kazansky, G. Guggenberger	2006	Russia	67o29'N	86o26'E		–7.4	510	Forest	Cold	0–20	5–15	2.91			5.9		0.4		7.4			10.4	59.3	30.3
12	29	Organic matter composition and potential trace gas production of permafrost soils in the forest tundra in northern Siberia	A. Rodionow, H. Flessa, O. Kazansky, G. Guggenberger	2006	Russia	67o29'N	86o26'E		–7.4	510	Forest	Cold	20–30	5–15	2.33			6		0.7		12.8			7.6	64	28.4
13	30	Molecular investigations into a globally important carbon pool: permafrost-protected carbon in Alaskan soils	M. P. Waldrop, K. P. Wickland, R. White Iii, A. A. Berhe, J. W. Harden, V. E. Romanovsky	2010	America	65o40'N	149o04'W				Forest	Cold	35–50	–5–5	6.6	0.16			0.0403	0.0018				0.00046
13	30	Molecular investigations into a globally important carbon pool: permafrost-protected carbon in Alaskan soils	M. P. Waldrop, K. P. Wickland, R. White Iii, A. A. Berhe, J. W. Harden, V. E. Romanovsky	2010	America	65o40'N	149o04'W				Forest	Cold	85–100	–5–5	2.7	0.12			0.0389	0.0014				0.00072
13	31	Molecular investigations into a globally important carbon pool: permafrost-protected carbon in Alaskan soils	M. P. Waldrop, K. P. Wickland, R. White Iii, A. A. Berhe, J. W. Harden, V. E. Romanovsky	2010	America	64o52'N	147o51'W				Forest	Cold	35–50	–5–5	9	0.66			0.0066	0.00037				0.00011
13	31	Molecular investigations into a globally important carbon pool: permafrost-protected carbon in Alaskan soils	M. P. Waldrop, K. P. Wickland, R. White Iii, A. A. Berhe, J. W. Harden, V. E. Romanovsky	2010	America	64o52'N	147o51'W				Forest	Cold	65–80	–5–5	2.3	0.48			0.0039	0.00026				0.00035
13	32	Molecular investigations into a globally important carbon pool: permafrost-protected carbon in Alaskan soils	M. P. Waldrop, K. P. Wickland, R. White Iii, A. A. Berhe, J. W. Harden, V. E. Romanovsky	2010	America	67o12'N	150o16'W				Forest	Cold	35–50	–5–5	6.8	0.82			0.0032	0.0002				6.3e-05
13	32	Molecular investigations into a globally important carbon pool: permafrost-protected carbon in Alaskan soils	M. P. Waldrop, K. P. Wickland, R. White Iii, A. A. Berhe, J. W. Harden, V. E. Romanovsky	2010	America	67o12'N	150o16'W				Forest	Cold	65–80	–5–5	3.1	0.45			0.0019	0.00012				8.7e-05
14	33	Temperature sensitivity of organic matter decomposition in two boreal forest soil profiles	K. Karhu, H. Fritze, M. Tuomi, P. Vanhala, P. Spetz, V. Kitunen, J. Liski	2010	Finland	61o48'N	24o19'E	150	2.9	709	Forest	Cold	0–15	5–26	3.1	0.164
14	33	Temperature sensitivity of organic matter decomposition in two boreal forest soil profiles	K. Karhu, H. Fritze, M. Tuomi, P. Vanhala, P. Spetz, V. Kitunen, J. Liski	2010	Finland	61o48'N	24o19'E	150	2.9	709	Forest	Cold	15–30	5–26	3.2	0.339
14	34	Temperature sensitivity of organic matter decomposition in two boreal forest soil profiles	K. Karhu, H. Fritze, M. Tuomi, P. Vanhala, P. Spetz, V. Kitunen, J. Liski	2010	Finland	61o48'N	24o19'E	150	2.9	709	Forest	Cold	0–15	5–26	3.7	0.269
14	34	Temperature sensitivity of organic matter decomposition in two boreal forest soil profiles	K. Karhu, H. Fritze, M. Tuomi, P. Vanhala, P. Spetz, V. Kitunen, J. Liski	2010	Finland	61o48'N	24o19'E	150	2.9	709	Forest	Cold	15–30	5–26	3.5	0.265
15	35	Effects of permafrost thaw on carbon emissions under aerobic and anaerobic environments in the Great Hing'an Mountains, China	Changchun Song, Xianwei Wang, Yuqing Miao, Jiaoyue Wang, Rong Ma, Yanyu Song	2014	China	52o55'-53o10'N	122o46'-122o16'E		–5.5	400	Peatland	Temperate	30–40	–10–0	1.41	0.27				0.141	23.11	35.086	1297.8	1054.29
15	35	Effects of permafrost thaw on carbon emissions under aerobic and anaerobic environments in the Great Hing'an Mountains, China	Changchun Song, Xianwei Wang, Yuqing Miao, Jiaoyue Wang, Rong Ma, Yanyu Song	2014	China	52o55'-53o10'N	122o46'-122o16'E		–5.5	400	Peatland	Temperate	50–60	–10–0	0.91	0.62				0.076	22.48	18.903	374.48	450.42
15	35	Effects of permafrost thaw on carbon emissions under aerobic and anaerobic environments in the Great Hing'an Mountains, China	Changchun Song, Xianwei Wang, Yuqing Miao, Jiaoyue Wang, Rong Ma, Yanyu Song	2014	China	52o55'-53o10'N	122o46'-122o16'E		–5.5	400	Peatland	Temperate	60–70	–10–0	0.8	0.57				0.06	20.93	14.333	428.31	481.96
15	35	Effects of permafrost thaw on carbon emissions under aerobic and anaerobic environments in the Great Hing'an Mountains, China	Changchun Song, Xianwei Wang, Yuqing Miao, Jiaoyue Wang, Rong Ma, Yanyu Song	2014	China	52o55'-53o10'N	122o46'-122o16'E		–5.5	400	Peatland	Temperate	70–80	–10–0	0.81	0.5				0.047	20.52	11.397	514.73	374.68
15	35	Effects of permafrost thaw on carbon emissions under aerobic and anaerobic environments in the Great Hing'an Mountains, China	Changchun Song, Xianwei Wang, Yuqing Miao, Jiaoyue Wang, Rong Ma, Yanyu Song	2014	China	52o55'-53o10'N	122o46'-122o16'E		–5.5	400	Peatland	Temperate	90–100	–10–0	0.71	0.3				0.076	11.67	9.933	412.62	408.9
15	36	Effects of permafrost thaw on carbon emissions under aerobic and anaerobic environments in the Great Hing'an Mountains, China	Changchun Song, Xianwei Wang, Yuqing Miao, Jiaoyue Wang, Rong Ma, Yanyu Song	2014	China	52o55'-53o10'N	122o46'-122o16'E		–5.5	400	Peatland	Temperate	30–40	0–10	6.9	0.27				0.141	23.11	35.086	1297.8	1054.29
15	36	Effects of permafrost thaw on carbon emissions under aerobic and anaerobic environments in the Great Hing'an Mountains, China	Changchun Song, Xianwei Wang, Yuqing Miao, Jiaoyue Wang, Rong Ma, Yanyu Song	2014	China	52o55'-53o10'N	122o46'-122o16'E		–5.5	400	Peatland	Temperate	50–60	0–10	13.02	0.62				0.076	22.48	18.903	374.48	450.42
15	36	Effects of permafrost thaw on carbon emissions under aerobic and anaerobic environments in the Great Hing'an Mountains, China	Changchun Song, Xianwei Wang, Yuqing Miao, Jiaoyue Wang, Rong Ma, Yanyu Song	2014	China	52o55'-53o10'N	122o46'-122o16'E		–5.5	400	Peatland	Temperate	60–70	0–10	13.5	0.57				0.06	20.93	14.333	428.31	481.96
15	36	Effects of permafrost thaw on carbon emissions under aerobic and anaerobic environments in the Great Hing'an Mountains, China	Changchun Song, Xianwei Wang, Yuqing Miao, Jiaoyue Wang, Rong Ma, Yanyu Song	2014	China	52o55'-53o10'N	122o46'-122o16'E		–5.5	400	Peatland	Temperate	70–80	0–10	34.61	0.5				0.047	20.52	11.397	514.73	374.68
15	36	Effects of permafrost thaw on carbon emissions under aerobic and anaerobic environments in the Great Hing'an Mountains, China	Changchun Song, Xianwei Wang, Yuqing Miao, Jiaoyue Wang, Rong Ma, Yanyu Song	2014	China	52o55'-53o10'N	122o46'-122o16'E		–5.5	400	Peatland	Temperate	90–100	0–10	17.2	0.3				0.076	11.67	9.933	412.62	408.9
16	37	The effect of warming on the CO2 emissions of fresh and old organic soil from under a Sitka spruce plantation	Andrew Cross, John Grace	2010	England	55o12'N	2o01'W	300	7.6	950	Forest	Temperate	5–15	5–30	2.38	1.07			39.1		20.6
16	37	The effect of warming on the CO2 emissions of fresh and old organic soil from under a Sitka spruce plantation	Andrew Cross, John Grace	2010	England	55o12'N	2o01'W	300	7.6	950	Forest	Temperate	20–30	5–30	2.18	1.26			21.7		29.9
17	38	Respiratory quotients and Q10 of soil respiration in sub-alpine Australia reflect influences of vegetation types	Meaghan E. Jenkins, Mark A. Adams	2011	Australia	36o10'S	148o54'E	1460-1762	4.0-11.5	1600	Forest	Temperate	0–10	5–40	2.85			5	8.5	0.9
17	38	Respiratory quotients and Q10 of soil respiration in sub-alpine Australia reflect influences of vegetation types	Meaghan E. Jenkins, Mark A. Adams	2011	Australia	36o10'S	148o54'E	1460-1762	4.0-11.5	1600	Forest	Temperate	10–30	5–40	2.3			5	6.1	0.6
17	38	Respiratory quotients and Q10 of soil respiration in sub-alpine Australia reflect influences of vegetation types	Meaghan E. Jenkins, Mark A. Adams	2011	Australia	36o10'S	148o54'E	1460-1762	4.0-11.5	1600	Forest	Temperate	30–50	5–40	2.19			5.2	3.5	0.3
17	39	Respiratory quotients and Q10 of soil respiration in sub-alpine Australia reflect influences of vegetation types	Meaghan E. Jenkins, Mark A. Adams	2011	Australia	36o10'S	148o54'E	1460-1762	4.0-11.5	1600	Forest	Temperate	0–10	5–40	2.38			5	5	0.6
17	39	Respiratory quotients and Q10 of soil respiration in sub-alpine Australia reflect influences of vegetation types	Meaghan E. Jenkins, Mark A. Adams	2011	Australia	36o10'S	148o54'E	1460-1762	4.0-11.5	1600	Forest	Temperate	10–30	5–40	2.28			5.1	3.8	0.4
17	39	Respiratory quotients and Q10 of soil respiration in sub-alpine Australia reflect influences of vegetation types	Meaghan E. Jenkins, Mark A. Adams	2011	Australia	36o10'S	148o54'E	1460-1762	4.0-11.5	1600	Forest	Temperate	30–50	5–40	2.39			5.2	2.4	0.3
17	40	Respiratory quotients and Q10 of soil respiration in sub-alpine Australia reflect influences of vegetation types	Meaghan E. Jenkins, Mark A. Adams	2011	Australia	36o10'S	148o54'E	1460-1762	4.0-11.5	1600	Grassland	Temperate	0–10	5–40	2.63			5.3	4.1	0.5
17	40	Respiratory quotients and Q10 of soil respiration in sub-alpine Australia reflect influences of vegetation types	Meaghan E. Jenkins, Mark A. Adams	2011	Australia	36o10'S	148o54'E	1460-1762	4.0-11.5	1600	Grassland	Temperate	10–30	5–40	2.38			5.3	3.3	0.4
17	40	Respiratory quotients and Q10 of soil respiration in sub-alpine Australia reflect influences of vegetation types	Meaghan E. Jenkins, Mark A. Adams	2011	Australia	36o10'S	148o54'E	1460-1762	4.0-11.5	1600	Grassland	Temperate	30–50	5–40	2.15			5.3	2.2	0.2
18	41	Aerobic and anaerobic respiration in profiles of Polesie Lubelskie peatlands	Anna Szafranek-Nakonieczna, Zofia Stêpniewska	2014	Poland	51o21'N	23o06'E				Peatland	Temperate	0–20	5–20	8.72			6.93				42.7
18	41	Aerobic and anaerobic respiration in profiles of Polesie Lubelskie peatlands	Anna Szafranek-Nakonieczna, Zofia Stêpniewska	2014	Poland	51o21'N	23o06'E				Peatland	Temperate	20–40	5–20	6.73			6.8				39.2
18	41	Aerobic and anaerobic respiration in profiles of Polesie Lubelskie peatlands	Anna Szafranek-Nakonieczna, Zofia Stêpniewska	2014	Poland	51o21'N	23o06'E				Peatland	Temperate	40–60	5–20	6.08			6.83				44.91
18	41	Aerobic and anaerobic respiration in profiles of Polesie Lubelskie peatlands	Anna Szafranek-Nakonieczna, Zofia Stêpniewska	2014	Poland	51o21'N	23o06'E				Peatland	Temperate	60–80	5–20	4.15			6.7				41.82
18	42	Aerobic and anaerobic respiration in profiles of Polesie Lubelskie peatlands	Anna Szafranek-Nakonieczna, Zofia Stêpniewska	2014	Poland	51o25'N	23o03'E				Peatland	Temperate	0–20	5–20	6.42			6.17				41.151
18	42	Aerobic and anaerobic respiration in profiles of Polesie Lubelskie peatlands	Anna Szafranek-Nakonieczna, Zofia Stêpniewska	2014	Poland	51o25'N	23o03'E				Peatland	Temperate	20–40	5–20	4.49			6.44				46.732
18	42	Aerobic and anaerobic respiration in profiles of Polesie Lubelskie peatlands	Anna Szafranek-Nakonieczna, Zofia Stêpniewska	2014	Poland	51o25'N	23o03'E				Peatland	Temperate	40–60	5–20	4.19			6.52				51.743
18	42	Aerobic and anaerobic respiration in profiles of Polesie Lubelskie peatlands	Anna Szafranek-Nakonieczna, Zofia Stêpniewska	2014	Poland	51o25'N	23o03'E				Peatland	Temperate	60–80	5–20	6			6.53				51.063
18	43	Aerobic and anaerobic respiration in profiles of Polesie Lubelskie peatlands	Anna Szafranek-Nakonieczna, Zofia Stêpniewska	2014	Poland	51o27'N	23o06'E				Peatland	Temperate	0–20	5–20	4.67			2.87				50.111
18	43	Aerobic and anaerobic respiration in profiles of Polesie Lubelskie peatlands	Anna Szafranek-Nakonieczna, Zofia Stêpniewska	2014	Poland	51o27'N	23o06'E				Peatland	Temperate	20–40	5–20	6.02			2.98				51.374
18	43	Aerobic and anaerobic respiration in profiles of Polesie Lubelskie peatlands	Anna Szafranek-Nakonieczna, Zofia Stêpniewska	2014	Poland	51o27'N	23o06'E				Peatland	Temperate	40–60	5–20	6.62			3.36				54.17
18	43	Aerobic and anaerobic respiration in profiles of Polesie Lubelskie peatlands	Anna Szafranek-Nakonieczna, Zofia Stêpniewska	2014	Poland	51o27'N	23o06'E				Peatland	Temperate	60–80	5–20	4.53			3.43				52.882
19	44	Carbon dynamics in topsoil and subsoil along a cultivated toposequence	Ngonidzashe Chirinda, Lars Elsgaard, Ingrid K. Thomsen, Goswin Heckrath, Jørgen E. Olesen	2014	Denmark	56o23'N	9o34'E		7.3	704	Cultivated	Temperate	5	5–34	2	1.43						10.4			3	23	74
19	44	Carbon dynamics in topsoil and subsoil along a cultivated toposequence	Ngonidzashe Chirinda, Lars Elsgaard, Ingrid K. Thomsen, Goswin Heckrath, Jørgen E. Olesen	2014	Denmark	56o23'N	9o34'E		7.3	704	Cultivated	Temperate	40	5–34	1.7	1.76						1.7			12	20	68
19	45	Carbon dynamics in topsoil and subsoil along a cultivated toposequence	Ngonidzashe Chirinda, Lars Elsgaard, Ingrid K. Thomsen, Goswin Heckrath, Jørgen E. Olesen	2014	Denmark	56o23'N	9o34'E		7.3	704	Cultivated	Temperate	5	5–34	2.1	1.55						12.7			5	25	70
19	45	Carbon dynamics in topsoil and subsoil along a cultivated toposequence	Ngonidzashe Chirinda, Lars Elsgaard, Ingrid K. Thomsen, Goswin Heckrath, Jørgen E. Olesen	2014	Denmark	56o23'N	9o34'E		7.3	704	Cultivated	Temperate	40	5–34	2.4	1.56						12.8			4	25	71
20	46	Temperature controls of microbial respiration in arctic tundra soils above and below freezing	Carl J. Mikan, Joshua P. Schimel, Allen P. Doyle	2002	America	68o38'N	149o38'W	760			Tundra	Cold	0–5	0.5–14	5.1
20	46	Temperature controls of microbial respiration in arctic tundra soils above and below freezing	Carl J. Mikan, Joshua P. Schimel, Allen P. Doyle	2002	America	68o38'N	149o38'W	760			Tundra	Cold	5–15	0.5–14	6.4
20	46	Temperature controls of microbial respiration in arctic tundra soils above and below freezing	Carl J. Mikan, Joshua P. Schimel, Allen P. Doyle	2002	America	68o38'N	149o38'W	760			Tundra	Cold	15–25	0.5–14	9.4
21	47	Temperature sensitivity of soil carbon dioxide and nitrous oxide emissions in mountain forest and meadow ecosystems in China	Junjun Zhang, Changhui Peng, Qiuan Zhu, Wei Xue, Yan Shen, Yanzheng Yang, Guohua Shi, Shengwei Shi, Meng Wang	2016	China	33o18'-33o28'N	108o21'-108o39'E	826-2500	8–12	1130	Forest	Temperate	0–10	8–18	2.07			6.17						1680
21	47	Temperature sensitivity of soil carbon dioxide and nitrous oxide emissions in mountain forest and meadow ecosystems in China	Junjun Zhang, Changhui Peng, Qiuan Zhu, Wei Xue, Yan Shen, Yanzheng Yang, Guohua Shi, Shengwei Shi, Meng Wang	2016	China	33o18'-33o28'N	108o21'-108o39'E	826-2500	8–12	1130	Forest	Temperate	10–20	8–18	1.46			5.86						1180
21	48	Temperature sensitivity of soil carbon dioxide and nitrous oxide emissions in mountain forest and meadow ecosystems in China	Junjun Zhang, Changhui Peng, Qiuan Zhu, Wei Xue, Yan Shen, Yanzheng Yang, Guohua Shi, Shengwei Shi, Meng Wang	2016	China	33o18'-33o28'N	108o21'-108o39'E	826-2500	8–12	1130	Forest	Temperate	0–10	8–18	1.52			5.22						1170
21	48	Temperature sensitivity of soil carbon dioxide and nitrous oxide emissions in mountain forest and meadow ecosystems in China	Junjun Zhang, Changhui Peng, Qiuan Zhu, Wei Xue, Yan Shen, Yanzheng Yang, Guohua Shi, Shengwei Shi, Meng Wang	2016	China	33o18'-33o28'N	108o21'-108o39'E	826-2500	8–12	1130	Forest	Temperate	10–20	8–18	1.29			5.54						1150
21	49	Temperature sensitivity of soil carbon dioxide and nitrous oxide emissions in mountain forest and meadow ecosystems in China	Junjun Zhang, Changhui Peng, Qiuan Zhu, Wei Xue, Yan Shen, Yanzheng Yang, Guohua Shi, Shengwei Shi, Meng Wang	2016	China	33o18'-33o28'N	108o21'-108o39'E	826-2500	8–12	1130	Grassland	Temperate	0–10	8–18	1.36			5.01						1670
21	49	Temperature sensitivity of soil carbon dioxide and nitrous oxide emissions in mountain forest and meadow ecosystems in China	Junjun Zhang, Changhui Peng, Qiuan Zhu, Wei Xue, Yan Shen, Yanzheng Yang, Guohua Shi, Shengwei Shi, Meng Wang	2016	China	33o18'-33o28'N	108o21'-108o39'E	826-2500	8–12	1130	Grassland	Temperate	10–20	8–18	1.52			5.05						1430
21	50	Temperature sensitivity of soil carbon dioxide and nitrous oxide emissions in mountain forest and meadow ecosystems in China	Junjun Zhang, Changhui Peng, Qiuan Zhu, Wei Xue, Yan Shen, Yanzheng Yang, Guohua Shi, Shengwei Shi, Meng Wang	2016	China	33o18'-33o28'N	108o21'-108o39'E	826-2500	8–12	1130	Forest	Temperate	0–10	18–28	2.15			6.17						1680
21	50	Temperature sensitivity of soil carbon dioxide and nitrous oxide emissions in mountain forest and meadow ecosystems in China	Junjun Zhang, Changhui Peng, Qiuan Zhu, Wei Xue, Yan Shen, Yanzheng Yang, Guohua Shi, Shengwei Shi, Meng Wang	2016	China	33o18'-33o28'N	108o21'-108o39'E	826-2500	8–12	1130	Forest	Temperate	10–20	18–28	2.34			5.86						1180
21	51	Temperature sensitivity of soil carbon dioxide and nitrous oxide emissions in mountain forest and meadow ecosystems in China	Junjun Zhang, Changhui Peng, Qiuan Zhu, Wei Xue, Yan Shen, Yanzheng Yang, Guohua Shi, Shengwei Shi, Meng Wang	2016	China	33o18'-33o28'N	108o21'-108o39'E	826-2500	8–12	1130	Forest	Temperate	0–10	18–28	2.25			5.22						1170
21	51	Temperature sensitivity of soil carbon dioxide and nitrous oxide emissions in mountain forest and meadow ecosystems in China	Junjun Zhang, Changhui Peng, Qiuan Zhu, Wei Xue, Yan Shen, Yanzheng Yang, Guohua Shi, Shengwei Shi, Meng Wang	2016	China	33o18'-33o28'N	108o21'-108o39'E	826-2500	8–12	1130	Forest	Temperate	10–20	18–28	2			5.54						1150
21	52	Temperature sensitivity of soil carbon dioxide and nitrous oxide emissions in mountain forest and meadow ecosystems in China	Junjun Zhang, Changhui Peng, Qiuan Zhu, Wei Xue, Yan Shen, Yanzheng Yang, Guohua Shi, Shengwei Shi, Meng Wang	2016	China	33o18'-33o28'N	108o21'-108o39'E	826-2500	8–12	1130	Grassland	Temperate	0–10	18–28	1.79			5.01						1670
21	52	Temperature sensitivity of soil carbon dioxide and nitrous oxide emissions in mountain forest and meadow ecosystems in China	Junjun Zhang, Changhui Peng, Qiuan Zhu, Wei Xue, Yan Shen, Yanzheng Yang, Guohua Shi, Shengwei Shi, Meng Wang	2016	China	33o18'-33o28'N	108o21'-108o39'E	826-2500	8–12	1130	Grassland	Temperate	10–20	18–28	1.77			5.05						1430
22	53	Effect of temperature and moisture on soil organic carbon mineralization of predominantly permafrost peatland in the Great Hing’an Mountains, Northeastern China	Xianwei Wang, Xiuzhen Li, Yuanman Hu, Jiujun Lv, Ju Sun, Zongmei Li, Zhifeng Wu	2010	China	46o26'-53o34'N	119o30'-127o01'E	546	–5.5	400	Peatland	Temperate	10–20	5–20	2.05		507.24	3.93		1.31		44.43
22	53	Effect of temperature and moisture on soil organic carbon mineralization of predominantly permafrost peatland in the Great Hing’an Mountains, Northeastern China	Xianwei Wang, Xiuzhen Li, Yuanman Hu, Jiujun Lv, Ju Sun, Zongmei Li, Zhifeng Wu	2010	China	46o26'-53o34'N	119o30'-127o01'E	546	–5.5	400	Peatland	Temperate	20–30	5–20	1.96		426.83	3.52		1.65		40.56
22	54	Effect of temperature and moisture on soil organic carbon mineralization of predominantly permafrost peatland in the Great Hing’an Mountains, Northeastern China	Xianwei Wang, Xiuzhen Li, Yuanman Hu, Jiujun Lv, Ju Sun, Zongmei Li, Zhifeng Wu	2010	China	46o26'-53o34'N	119o30'-127o01'E	467	–5.5	400	Peatland	Temperate	10–20	5–20	2.07		538.5	3.86		1.38		45.16
22	54	Effect of temperature and moisture on soil organic carbon mineralization of predominantly permafrost peatland in the Great Hing’an Mountains, Northeastern China	Xianwei Wang, Xiuzhen Li, Yuanman Hu, Jiujun Lv, Ju Sun, Zongmei Li, Zhifeng Wu	2010	China	46o26'-53o34'N	119o30'-127o01'E	467	–5.5	400	Peatland	Temperate	20–30	5–20	2.06		439.61	3.72		1.64		43.37
22	55	Effect of temperature and moisture on soil organic carbon mineralization of predominantly permafrost peatland in the Great Hing’an Mountains, Northeastern China	Xianwei Wang, Xiuzhen Li, Yuanman Hu, Jiujun Lv, Ju Sun, Zongmei Li, Zhifeng Wu	2010	China	46o26'-53o34'N	119o30'-127o01'E	505	–5.5	400	Peatland	Temperate	10–20	5–20	2.09		583.66	3.88		1.43		45.22
22	55	Effect of temperature and moisture on soil organic carbon mineralization of predominantly permafrost peatland in the Great Hing’an Mountains, Northeastern China	Xianwei Wang, Xiuzhen Li, Yuanman Hu, Jiujun Lv, Ju Sun, Zongmei Li, Zhifeng Wu	2010	China	46o26'-53o34'N	119o30'-127o01'E	505	–5.5	400	Peatland	Temperate	20–30	5–20	2.15		440.76	3.58		1.59		41.3
22	56	Effect of temperature and moisture on soil organic carbon mineralization of predominantly permafrost peatland in the Great Hing’an Mountains, Northeastern China	Xianwei Wang, Xiuzhen Li, Yuanman Hu, Jiujun Lv, Ju Sun, Zongmei Li, Zhifeng Wu	2010	China	46o26'-53o34'N	119o30'-127o01'E	782	–5.5	460	Peatland	Temperate	10–20	5–20	2.15		594.38	3.88		1.41		45.01
22	56	Effect of temperature and moisture on soil organic carbon mineralization of predominantly permafrost peatland in the Great Hing’an Mountains, Northeastern China	Xianwei Wang, Xiuzhen Li, Yuanman Hu, Jiujun Lv, Ju Sun, Zongmei Li, Zhifeng Wu	2010	China	46o26'-53o34'N	119o30'-127o01'E	782	–5.5	460	Peatland	Temperate	20–30	5–20	2.2		571.61	3.7		1.7		41.03
22	57	Effect of temperature and moisture on soil organic carbon mineralization of predominantly permafrost peatland in the Great Hing’an Mountains, Northeastern China	Xianwei Wang, Xiuzhen Li, Yuanman Hu, Jiujun Lv, Ju Sun, Zongmei Li, Zhifeng Wu	2010	China	46o26'-53o34'N	119o30'-127o01'E	681	–5.5	460	Peatland	Temperate	10–20	5–20	2.44		544.67	4.13		1.34		42.93
22	57	Effect of temperature and moisture on soil organic carbon mineralization of predominantly permafrost peatland in the Great Hing’an Mountains, Northeastern China	Xianwei Wang, Xiuzhen Li, Yuanman Hu, Jiujun Lv, Ju Sun, Zongmei Li, Zhifeng Wu	2010	China	46o26'-53o34'N	119o30'-127o01'E	681	–5.5	460	Peatland	Temperate	20–30	5–20	2.37		452.66	3.9		1.71		37.86
23	58	Temperature and moisture sensitivities of CO2 efflux from lowland and alpine meadow soils	Sanguk Suh, Eunhye Lee, Jaeseok Lee	2009	China	37o18'N	101o36'E	3200	–1.7	600	Grassland	Temperate	0–5	15–35	11.4					0.41	13.38	5.46
23	58	Temperature and moisture sensitivities of CO2 efflux from lowland and alpine meadow soils	Sanguk Suh, Eunhye Lee, Jaeseok Lee	2009	China	37o18'N	101o36'E	3200	–1.7	600	Grassland	Temperate	5–10	15–35	7.21					0.4	13.38	5.36
23	58	Temperature and moisture sensitivities of CO2 efflux from lowland and alpine meadow soils	Sanguk Suh, Eunhye Lee, Jaeseok Lee	2009	China	37o18'N	101o36'E	3200	–1.7	600	Grassland	Temperate	10–15	15–35	2.84					0.35	13.26	4.7
23	58	Temperature and moisture sensitivities of CO2 efflux from lowland and alpine meadow soils	Sanguk Suh, Eunhye Lee, Jaeseok Lee	2009	China	37o18'N	101o36'E	3200	–1.7	600	Grassland	Temperate	15–20	15–35	8.93					0.32	13.5	4.21
23	59	Temperature and moisture sensitivities of CO2 efflux from lowland and alpine meadow soils	Sanguk Suh, Eunhye Lee, Jaeseok Lee	2009	Japan	36o06'N	140o06'E	27	14	1300	Grassland	Subtropical	0–5	15–35	3.95					0.33	12.3	3.98
23	59	Temperature and moisture sensitivities of CO2 efflux from lowland and alpine meadow soils	Sanguk Suh, Eunhye Lee, Jaeseok Lee	2009	Japan	36o06'N	140o06'E	27	14	1300	Grassland	Subtropical	5–10	15–35	6.23					0.37	11.01	3.88
23	59	Temperature and moisture sensitivities of CO2 efflux from lowland and alpine meadow soils	Sanguk Suh, Eunhye Lee, Jaeseok Lee	2009	Japan	36o06'N	140o06'E	27	14	1300	Grassland	Subtropical	10–15	15–35	5.4					0.37	10.93	3.84
23	59	Temperature and moisture sensitivities of CO2 efflux from lowland and alpine meadow soils	Sanguk Suh, Eunhye Lee, Jaeseok Lee	2009	Japan	36o06'N	140o06'E	27	14	1300	Grassland	Subtropical	15–20	15–35	2					0.3	13.02	3.58
23	60	Temperature and moisture sensitivities of CO2 efflux from lowland and alpine meadow soils	Sanguk Suh, Eunhye Lee, Jaeseok Lee	2009	Japan	36o06'N	140o06'E	27	14	1300	Grassland	Subtropical	0–5	15–35	3.53					0.25	14.59	3.67
23	60	Temperature and moisture sensitivities of CO2 efflux from lowland and alpine meadow soils	Sanguk Suh, Eunhye Lee, Jaeseok Lee	2009	Japan	36o06'N	140o06'E	27	14	1300	Grassland	Subtropical	5–10	15–35	11.35					0.25	14.59	3.67
23	60	Temperature and moisture sensitivities of CO2 efflux from lowland and alpine meadow soils	Sanguk Suh, Eunhye Lee, Jaeseok Lee	2009	Japan	36o06'N	140o06'E	27	14	1300	Grassland	Subtropical	10–15	15–35	4.93					0.31	15.32	4.91
23	60	Temperature and moisture sensitivities of CO2 efflux from lowland and alpine meadow soils	Sanguk Suh, Eunhye Lee, Jaeseok Lee	2009	Japan	36o06'N	140o06'E	27	14	1300	Grassland	Subtropical	15–20	15–35	2.09					0.34	17.65	6.09
23	61	Temperature and moisture sensitivities of CO2 efflux from lowland and alpine meadow soils	Sanguk Suh, Eunhye Lee, Jaeseok Lee	2009	Japan	36o06'N	140o06'E	27	14	1300	Grassland	Subtropical	0–5	15–35	5.67					0.36	19.34	6.93
23	61	Temperature and moisture sensitivities of CO2 efflux from lowland and alpine meadow soils	Sanguk Suh, Eunhye Lee, Jaeseok Lee	2009	Japan	36o06'N	140o06'E	27	14	1300	Grassland	Subtropical	5–10	15–35	15.4					0.32	19.91	6.34
23	61	Temperature and moisture sensitivities of CO2 efflux from lowland and alpine meadow soils	Sanguk Suh, Eunhye Lee, Jaeseok Lee	2009	Japan	36o06'N	140o06'E	27	14	1300	Grassland	Subtropical	10–15	15–35	6.23					0.3	20.07	6.02
23	61	Temperature and moisture sensitivities of CO2 efflux from lowland and alpine meadow soils	Sanguk Suh, Eunhye Lee, Jaeseok Lee	2009	Japan	36o06'N	140o06'E	27	14	1300	Grassland	Subtropical	15–20	15–35	4					0.26	20.64	5.29
24	62	Controlling factors for the stability of subsoil carbon in a Dystric Cambisol	Patrick Wordell-Dietrich, Axel Don, Mirjam Helfrich	2017	Germany	52o34'N	9o18'E	100	9.7	762	Forest	Temperate	2–12	10–20	3.19			3.4	1.33	0.07	19.5				70.6	25.4	4
24	62	Controlling factors for the stability of subsoil carbon in a Dystric Cambisol	Patrick Wordell-Dietrich, Axel Don, Mirjam Helfrich	2017	Germany	52o34'N	9o18'E	100	9.7	762	Forest	Temperate	30–60	10–20	2.46			4.2	0.45	0.03	17.1				70.9	26.1	3
24	62	Controlling factors for the stability of subsoil carbon in a Dystric Cambisol	Patrick Wordell-Dietrich, Axel Don, Mirjam Helfrich	2017	Germany	52o34'N	9o18'E	100	9.7	762	Forest	Temperate	130–160	10–20	0.97			4.1	0.04	0.004	8.6				91.1	6.6	2.3
24	63	Controlling factors for the stability of subsoil carbon in a Dystric Cambisol	Patrick Wordell-Dietrich, Axel Don, Mirjam Helfrich	2017	Germany	52o34'N	9o18'E	100	9.7	762	Forest	Temperate	2–12	10–20	2.41			3.4	1.33	0.07	19.5				70.6	25.4	4
24	63	Controlling factors for the stability of subsoil carbon in a Dystric Cambisol	Patrick Wordell-Dietrich, Axel Don, Mirjam Helfrich	2017	Germany	52o34'N	9o18'E	100	9.7	762	Forest	Temperate	30–60	10–20	2.25			4.2	0.45	0.03	17.1				70.9	26.1	3
24	63	Controlling factors for the stability of subsoil carbon in a Dystric Cambisol	Patrick Wordell-Dietrich, Axel Don, Mirjam Helfrich	2017	Germany	52o34'N	9o18'E	100	9.7	762	Forest	Temperate	130–160	10–20	1.17			4.1	0.04	0.004	8.6				91.1	6.6	2.3
25	64	Carbon quality and nutrient status drive the temperature sensitivity of organic matter decomposition in subtropical peat soils	Debjani Sihi, Patrick W. Inglett, Kanika Sharma Inglett	2016	America	26.18°-26.47°N	80.30o-80.54oW				Peatland	Subtropical	0–10	15–30	2.3			7.8	42.4	2.9	14.6
25	64	Carbon quality and nutrient status drive the temperature sensitivity of organic matter decomposition in subtropical peat soils	Debjani Sihi, Patrick W. Inglett, Kanika Sharma Inglett	2016	America	26.18°-26.47°N	80.30o-80.54oW				Peatland	Subtropical	10–20	15–30	2.4			7.7	40.4	3.5	11.9
25	65	Carbon quality and nutrient status drive the temperature sensitivity of organic matter decomposition in subtropical peat soils	Debjani Sihi, Patrick W. Inglett, Kanika Sharma Inglett	2016	America	26.18°-26.47°N	80.30o-80.54oW				Peatland	Subtropical	0–10	15–30	2.3			7.6	43.6	3.3	13.4
25	65	Carbon quality and nutrient status drive the temperature sensitivity of organic matter decomposition in subtropical peat soils	Debjani Sihi, Patrick W. Inglett, Kanika Sharma Inglett	2016	America	26.18°-26.47°N	80.30o-80.54oW				Peatland	Subtropical	10–20	15–30	3.1			7.4	43.8	4.1	10.8
26	66	Sensitivity of soil organic matter decomposition to temperature at different depths in permafrost regions on the northern Qinghai-Tibet Plateau	C. Mu, T. Zhang, X. Zhang, B. Cao, X. Peng	2016	China	37o60'N	100o55'E	3700		433	Grassland	Temperate	10–20	–5-–0.5	5.4	0.4		6.2	22.77	1.53	7.97	12.2		450
26	66	Sensitivity of soil organic matter decomposition to temperature at different depths in permafrost regions on the northern Qinghai-Tibet Plateau	C. Mu, T. Zhang, X. Zhang, B. Cao, X. Peng	2016	China	37o60'N	100o55'E	3700		433	Grassland	Temperate	50–60	–5-–0.5	23.01	0.6		6.2	11.5	0.74	9.07	6.71		390
26	66	Sensitivity of soil organic matter decomposition to temperature at different depths in permafrost regions on the northern Qinghai-Tibet Plateau	C. Mu, T. Zhang, X. Zhang, B. Cao, X. Peng	2016	China	37o60'N	100o55'E	3700		433	Grassland	Temperate	80–90	–5-–0.5	5.69	0.6		6.4	11.1	0.72	8.44	6.08		380
26	66	Sensitivity of soil organic matter decomposition to temperature at different depths in permafrost regions on the northern Qinghai-Tibet Plateau	C. Mu, T. Zhang, X. Zhang, B. Cao, X. Peng	2016	China	37o60'N	100o55'E	3700		433	Grassland	Temperate	100–110	–5-–0.5	4.78	1.1		6.4	9.12	0.65	7.95	5.17		220
26	66	Sensitivity of soil organic matter decomposition to temperature at different depths in permafrost regions on the northern Qinghai-Tibet Plateau	C. Mu, T. Zhang, X. Zhang, B. Cao, X. Peng	2016	China	37o60'N	100o55'E	3700		433	Grassland	Temperate	150–160	–5-–0.5	26.6	0.2		6.5	7.22	0.5	7.62	3.81		180
26	66	Sensitivity of soil organic matter decomposition to temperature at different depths in permafrost regions on the northern Qinghai-Tibet Plateau	C. Mu, T. Zhang, X. Zhang, B. Cao, X. Peng	2016	China	37o60'N	100o55'E	3700		433	Grassland	Temperate	245–255	–5-–0.5	7.88	0.2		6.4	21.08	1.44	8.06	11.61		310
26	66	Sensitivity of soil organic matter decomposition to temperature at different depths in permafrost regions on the northern Qinghai-Tibet Plateau	C. Mu, T. Zhang, X. Zhang, B. Cao, X. Peng	2016	China	37o60'N	100o55'E	3700		433	Grassland	Temperate	285–295	–5-–0.5	1.81	0.5		6.7	16.04	1.18	7.42	8.75		400
26	66	Sensitivity of soil organic matter decomposition to temperature at different depths in permafrost regions on the northern Qinghai-Tibet Plateau	C. Mu, T. Zhang, X. Zhang, B. Cao, X. Peng	2016	China	37o60'N	100o55'E	3700		433	Grassland	Temperate	335–345	–5-–0.5	13.08	0.3		6.9	8.39	0.56	7.93	4.44		350
26	66	Sensitivity of soil organic matter decomposition to temperature at different depths in permafrost regions on the northern Qinghai-Tibet Plateau	C. Mu, T. Zhang, X. Zhang, B. Cao, X. Peng	2016	China	37o60'N	100o55'E	3700		433	Grassland	Temperate	390–400	–5-–0.5	56	0.3		6.8	19.57	1.58	6.72	10.51		430
26	67	Sensitivity of soil organic matter decomposition to temperature at different depths in permafrost regions on the northern Qinghai-Tibet Plateau	C. Mu, T. Zhang, X. Zhang, B. Cao, X. Peng	2016	China	37o60'N	100o55'E	3700		433	Grassland	Temperate	10–20	0.5–5	6.8	0.4		6.2	22.77	1.53	7.97	12.2		450
26	67	Sensitivity of soil organic matter decomposition to temperature at different depths in permafrost regions on the northern Qinghai-Tibet Plateau	C. Mu, T. Zhang, X. Zhang, B. Cao, X. Peng	2016	China	37o60'N	100o55'E	3700		433	Grassland	Temperate	50–60	0.5–5	10.55	0.6		6.2	11.5	0.74	9.07	6.71		390
26	67	Sensitivity of soil organic matter decomposition to temperature at different depths in permafrost regions on the northern Qinghai-Tibet Plateau	C. Mu, T. Zhang, X. Zhang, B. Cao, X. Peng	2016	China	37o60'N	100o55'E	3700		433	Grassland	Temperate	80–90	0.5–5	2.58	0.6		6.4	11.1	0.72	8.44	6.08		380
26	67	Sensitivity of soil organic matter decomposition to temperature at different depths in permafrost regions on the northern Qinghai-Tibet Plateau	C. Mu, T. Zhang, X. Zhang, B. Cao, X. Peng	2016	China	37o60'N	100o55'E	3700		433	Grassland	Temperate	100–110	0.5–5	11.48	1.1		6.4	9.12	0.65	7.95	5.17		220
26	67	Sensitivity of soil organic matter decomposition to temperature at different depths in permafrost regions on the northern Qinghai-Tibet Plateau	C. Mu, T. Zhang, X. Zhang, B. Cao, X. Peng	2016	China	37o60'N	100o55'E	3700		433	Grassland	Temperate	150–160	0.5–5	49.69	0.2		6.5	7.22	0.5	7.62	3.81		180
26	67	Sensitivity of soil organic matter decomposition to temperature at different depths in permafrost regions on the northern Qinghai-Tibet Plateau	C. Mu, T. Zhang, X. Zhang, B. Cao, X. Peng	2016	China	37o60'N	100o55'E	3700		433	Grassland	Temperate	245–255	0.5–5	12.89	0.2		6.4	21.08	1.44	8.06	11.61		310
26	67	Sensitivity of soil organic matter decomposition to temperature at different depths in permafrost regions on the northern Qinghai-Tibet Plateau	C. Mu, T. Zhang, X. Zhang, B. Cao, X. Peng	2016	China	37o60'N	100o55'E	3700		433	Grassland	Temperate	285–295	0.5–5	10.08	0.5		6.7	16.04	1.18	7.42	8.75		400
26	67	Sensitivity of soil organic matter decomposition to temperature at different depths in permafrost regions on the northern Qinghai-Tibet Plateau	C. Mu, T. Zhang, X. Zhang, B. Cao, X. Peng	2016	China	37o60'N	100o55'E	3700		433	Grassland	Temperate	335–345	0.5–5	8.2	0.3		6.9	8.39	0.56	7.93	4.44		350
26	67	Sensitivity of soil organic matter decomposition to temperature at different depths in permafrost regions on the northern Qinghai-Tibet Plateau	C. Mu, T. Zhang, X. Zhang, B. Cao, X. Peng	2016	China	37o60'N	100o55'E	3700		433	Grassland	Temperate	390–400	0.5–5	23.2	0.3		6.8	19.57	1.58	6.72	10.51		430
27	68	Evaluating the impacts of incubation procedures on estimated Q10 values of soil respiration	Xueping Chen, Jie Tang, Lifen Jiang, Bo Li, Jiakuan Chen, Changming Fang	2010	China	35o12'N	107o40'E				Cultivated	Temperate	0–20	0–30	1.86		30.3	7.9	1.63	0.064		0.467
27	68	Evaluating the impacts of incubation procedures on estimated Q10 values of soil respiration	Xueping Chen, Jie Tang, Lifen Jiang, Bo Li, Jiakuan Chen, Changming Fang	2010	China	35o12'N	107o40'E				Cultivated	Temperate	30–50	0–30	2.08		30.4	7.8	1.34	0.061		0.512
27	69	Evaluating the impacts of incubation procedures on estimated Q10 values of soil respiration	Xueping Chen, Jie Tang, Lifen Jiang, Bo Li, Jiakuan Chen, Changming Fang	2010	China	43o17'N	116o02'E				Grassland	Temperate	0–20	0–30	2.65		19.4	8.1	1.2	0.127		0.955
27	69	Evaluating the impacts of incubation procedures on estimated Q10 values of soil respiration	Xueping Chen, Jie Tang, Lifen Jiang, Bo Li, Jiakuan Chen, Changming Fang	2010	China	43o17'N	116o02'E				Grassland	Temperate	30–50	0–30	2.1		18.3	8.2	0.773	0.018		0.125
27	70	Evaluating the impacts of incubation procedures on estimated Q10 values of soil respiration	Xueping Chen, Jie Tang, Lifen Jiang, Bo Li, Jiakuan Chen, Changming Fang	2010	China	34o15'N	102o21'E				Grassland	Temperate	0–20	0–30	2.34		30.5	6.3	10.5	0.582		9.91
27	70	Evaluating the impacts of incubation procedures on estimated Q10 values of soil respiration	Xueping Chen, Jie Tang, Lifen Jiang, Bo Li, Jiakuan Chen, Changming Fang	2010	China	34o15'N	102o21'E				Grassland	Temperate	30–50	0–30	2.36		44.8	5.8	1.465	0.134		1.13
27	71	Evaluating the impacts of incubation procedures on estimated Q10 values of soil respiration	Xueping Chen, Jie Tang, Lifen Jiang, Bo Li, Jiakuan Chen, Changming Fang	2010	China	18o40'N	108o49'E				Forest	Tropical	0–20	0–30	2.32		20.1	5.5	0.775	0.06		0.741
27	71	Evaluating the impacts of incubation procedures on estimated Q10 values of soil respiration	Xueping Chen, Jie Tang, Lifen Jiang, Bo Li, Jiakuan Chen, Changming Fang	2010	China	18o40'N	108o49'E				Forest	Tropical	30–50	0–30	1.54		25.8	5.4	0.355	0.023		0.236
27	72	Evaluating the impacts of incubation procedures on estimated Q10 values of soil respiration	Xueping Chen, Jie Tang, Lifen Jiang, Bo Li, Jiakuan Chen, Changming Fang	2010	China	27o30'N	117o35'E				Forest	Subtropical	0–20	0–30	2.08		26	5.2	3.55	0.179		3.34
27	72	Evaluating the impacts of incubation procedures on estimated Q10 values of soil respiration	Xueping Chen, Jie Tang, Lifen Jiang, Bo Li, Jiakuan Chen, Changming Fang	2010	China	27o30'N	117o35'E				Forest	Subtropical	30–50	0–30	1.7		34.1	4.7	0.597	0.05		0.583
27	73	Evaluating the impacts of incubation procedures on estimated Q10 values of soil respiration	Xueping Chen, Jie Tang, Lifen Jiang, Bo Li, Jiakuan Chen, Changming Fang	2010	China	42o24'N	128o28'E				Forest	Temperate	0–20	0–30	2.1		33	5.5	7.64	0.294		7.7
27	73	Evaluating the impacts of incubation procedures on estimated Q10 values of soil respiration	Xueping Chen, Jie Tang, Lifen Jiang, Bo Li, Jiakuan Chen, Changming Fang	2010	China	42o24'N	128o28'E				Forest	Temperate	30–50	0–30	2.7		42.5	5.1	1.04	0.056		0.773
28	74	The temperature sensitivity of soil organic carbon decomposition is greater in subsoil than in topsoil during laboratory incubation	DongYan, Jinquan Li, Junmin Pei, Jun Cui, Ming Nie, Changming Fang	2017	China	26o21'-26o58'N	100o59'-101o31'E		19.8	870	Cultivated	Subtropical	0–20	4–28	4.38		27.6	8.1		0.11	16.2	1.41
28	74	The temperature sensitivity of soil organic carbon decomposition is greater in subsoil than in topsoil during laboratory incubation	DongYan, Jinquan Li, Junmin Pei, Jun Cui, Ming Nie, Changming Fang	2017	China	26o21'-26o58'N	100o59'-101o31'E		19.8	870	Cultivated	Subtropical	20–40	4–28	6.85		28.5	8.3		0.09	16.3	1.24
28	75	The temperature sensitivity of soil organic carbon decomposition is greater in subsoil than in topsoil during laboratory incubation	DongYan, Jinquan Li, Junmin Pei, Jun Cui, Ming Nie, Changming Fang	2017	China	26o21'-26o58'N	100o59'-101o31'E		19.8	870	Cultivated	Subtropical	0–20	4–28	6.37		26.4	8.5		0.07	13.1	0.8
28	75	The temperature sensitivity of soil organic carbon decomposition is greater in subsoil than in topsoil during laboratory incubation	DongYan, Jinquan Li, Junmin Pei, Jun Cui, Ming Nie, Changming Fang	2017	China	26o21'-26o58'N	100o59'-101o31'E		19.8	870	Cultivated	Subtropical	20–40	4–28	9.41		29	8.6		0.04	14	0.45
28	76	The temperature sensitivity of soil organic carbon decomposition is greater in subsoil than in topsoil during laboratory incubation	DongYan, Jinquan Li, Junmin Pei, Jun Cui, Ming Nie, Changming Fang	2017	China	29o34'-30o21'N	102o49'-104o49'E		17	1236	Cultivated	Subtropical	0–20	4–28	3.52		31.4	5.9		0.12	12.3	1.43
28	76	The temperature sensitivity of soil organic carbon decomposition is greater in subsoil than in topsoil during laboratory incubation	DongYan, Jinquan Li, Junmin Pei, Jun Cui, Ming Nie, Changming Fang	2017	China	29o34'-30o21'N	102o49'-104o49'E		17	1236	Cultivated	Subtropical	20–40	4–28	5.31		32.5	6.1		0.1	11.9	1.19
28	77	The temperature sensitivity of soil organic carbon decomposition is greater in subsoil than in topsoil during laboratory incubation	DongYan, Jinquan Li, Junmin Pei, Jun Cui, Ming Nie, Changming Fang	2017	China	29o34'-30o21'N	102o49'-104o49'E		17	1236	Cultivated	Subtropical	0–20	4–28	6.88		34.3	6.3		0.14	13.4	1.8
28	77	The temperature sensitivity of soil organic carbon decomposition is greater in subsoil than in topsoil during laboratory incubation	DongYan, Jinquan Li, Junmin Pei, Jun Cui, Ming Nie, Changming Fang	2017	China	29o34'-30o21'N	102o49'-104o49'E		17	1236	Cultivated	Subtropical	20–40	4–28	9.05		33.6	6.4		0.13	12.6	1.53
29	78	Carbon quality mediates the temperature sensitivity of soil organic carbon decomposition in managed ecosystems	Jinquan Li, Junmin Pei, Jun Cui, Xueping Chen, Bo Li, Ming Nie, Changming Fang	2017	China	41°40'N	123°42'E	81–125	8.1	680	Forest	Temperate	0–5	4–28	2.90162	1.055		5.55333		0.180639	11.404	1.90613	877.748	185.013	56.7762	36.7975	6.42625
29	78	Carbon quality mediates the temperature sensitivity of soil organic carbon decomposition in managed ecosystems	Jinquan Li, Junmin Pei, Jun Cui, Xueping Chen, Bo Li, Ming Nie, Changming Fang	2017	China	41°40'N	123°42'E	81–125	8.1	680	Forest	Temperate	30–35	4–28	3.14377	1.285		5.87333		0.10303	9.24608	0.841655	643.615	106.453	54.42	38.435	7.145
29	79	Carbon quality mediates the temperature sensitivity of soil organic carbon decomposition in managed ecosystems	Jinquan Li, Junmin Pei, Jun Cui, Xueping Chen, Bo Li, Ming Nie, Changming Fang	2017	China	41°40'N	123°42'E	81–125	8.1	680	Cultivated	Temperate	0–5	4–28	3.19486	0.935		5.92333		0.15811	9.13883	1.30515	800.533	73.12	58.8612	34.8912	6.2475
29	79	Carbon quality mediates the temperature sensitivity of soil organic carbon decomposition in managed ecosystems	Jinquan Li, Junmin Pei, Jun Cui, Xueping Chen, Bo Li, Ming Nie, Changming Fang	2017	China	41°40'N	123°42'E	81–125	8.1	680	Cultivated	Temperate	30–35	4–28	3.37603	1.3575		6.36		0.0798587	8.85646	0.61725	372.207	63.0667	57.59	35.7562	6.65375
29	80	Carbon quality mediates the temperature sensitivity of soil organic carbon decomposition in managed ecosystems	Jinquan Li, Junmin Pei, Jun Cui, Xueping Chen, Bo Li, Ming Nie, Changming Fang	2017	China	41°40'N	123°42'E	81–125	8.1	680	Cultivated	Temperate	0–5	4–28	3.42727	0.995		6.31667		0.141736	9.44432	1.13027	570.43	69.4667	63.5412	31.45	5.00875
29	80	Carbon quality mediates the temperature sensitivity of soil organic carbon decomposition in managed ecosystems	Jinquan Li, Junmin Pei, Jun Cui, Xueping Chen, Bo Li, Ming Nie, Changming Fang	2017	China	41°40'N	123°42'E	81–125	8.1	680	Cultivated	Temperate	30–35	4–28	3.80968	1.37		6.86667		0.0778355	7.63359	0.446353	354.311	33.76	58.1987	35.3463	6.455
29	81	Carbon quality mediates the temperature sensitivity of soil organic carbon decomposition in managed ecosystems	Jinquan Li, Junmin Pei, Jun Cui, Xueping Chen, Bo Li, Ming Nie, Changming Fang	2017	China	42°15'N	123°47'E	64–93	6.3	700	Forest	Temperate	0–5	4–28	2.95357	0.95		5.95		0.267951	11.5578	2.7138	723.674	129.787	58.2512	34.8862	6.8625
29	81	Carbon quality mediates the temperature sensitivity of soil organic carbon decomposition in managed ecosystems	Jinquan Li, Junmin Pei, Jun Cui, Xueping Chen, Bo Li, Ming Nie, Changming Fang	2017	China	42°15'N	123°47'E	64–93	6.3	700	Forest	Temperate	30–35	4–28	3.17842	1.07		6.17333		0.0882476	8.46167	0.591395	516.741	80.5867	54.5525	37.7975	7.65
29	82	Carbon quality mediates the temperature sensitivity of soil organic carbon decomposition in managed ecosystems	Jinquan Li, Junmin Pei, Jun Cui, Xueping Chen, Bo Li, Ming Nie, Changming Fang	2017	China	42°16'N	123°47'E	64–93	6.3	700	Cultivated	Temperate	0–5	4–28	3.07282	0.8275		6.03		0.198446	10.3244	1.50108	702.104	105.253	55.1613	36.59	8.24875
29	82	Carbon quality mediates the temperature sensitivity of soil organic carbon decomposition in managed ecosystems	Jinquan Li, Junmin Pei, Jun Cui, Xueping Chen, Bo Li, Ming Nie, Changming Fang	2017	China	42°16'N	123°47'E	64–93	6.3	700	Cultivated	Temperate	30–35	4–28	3.39049	1.295		6.74333		0.0965213	9.23955	0.642026	439.644	66.64	51.3125	39.5175	9.17
29	83	Carbon quality mediates the temperature sensitivity of soil organic carbon decomposition in managed ecosystems	Jinquan Li, Junmin Pei, Jun Cui, Xueping Chen, Bo Li, Ming Nie, Changming Fang	2017	China	42°15'N	123°47'E	64–93	6.3	700	Cultivated	Temperate	0–5	4–28	3.33686	1.035		6.63333		0.141711	10.4271	1.20214	531.556	80.24	48.0237	44.1012	7.875
29	83	Carbon quality mediates the temperature sensitivity of soil organic carbon decomposition in managed ecosystems	Jinquan Li, Junmin Pei, Jun Cui, Xueping Chen, Bo Li, Ming Nie, Changming Fang	2017	China	42°15'N	123°47'E	64–93	6.3	700	Cultivated	Temperate	30–35	4–28	3.64205	1.295		7.09		0.0798478	9.01131	0.543907	299.081	41.8933	42.545	47.4438	10.0113
29	84	Carbon quality mediates the temperature sensitivity of soil organic carbon decomposition in managed ecosystems	Jinquan Li, Junmin Pei, Jun Cui, Xueping Chen, Bo Li, Ming Nie, Changming Fang	2017	China	42°50'N	129°28'E	277–314	5.6	479	Forest	Temperate	0–5	4–28	2.98321	0.9325		5.86667		0.254872	11.632	2.77599	918.341	206.187	30.2425	55.1262	14.6312
29	84	Carbon quality mediates the temperature sensitivity of soil organic carbon decomposition in managed ecosystems	Jinquan Li, Junmin Pei, Jun Cui, Xueping Chen, Bo Li, Ming Nie, Changming Fang	2017	China	42°50'N	129°28'E	277–314	5.6	479	Forest	Temperate	30–35	4–28	3.16137	1.075		6.25		0.113404	9.61828	0.893959	483.793	99.7333	41.3362	49.0775	9.58625
29	85	Carbon quality mediates the temperature sensitivity of soil organic carbon decomposition in managed ecosystems	Jinquan Li, Junmin Pei, Jun Cui, Xueping Chen, Bo Li, Ming Nie, Changming Fang	2017	China	42°50'N	129°28'E	277–314	5.6	479	Cultivated	Temperate	0–5	4–28	3.10838	0.9025		6.08667		0.173391	9.96178	1.42994	674.37	146.293	48.5625	42.915	8.5225
29	85	Carbon quality mediates the temperature sensitivity of soil organic carbon decomposition in managed ecosystems	Jinquan Li, Junmin Pei, Jun Cui, Xueping Chen, Bo Li, Ming Nie, Changming Fang	2017	China	42°50'N	129°28'E	277–314	5.6	479	Cultivated	Temperate	30–35	4–28	3.2133	1.27		6.30667		0.0981688	9.74809	0.870672	489.541	82.9067	48.1138	43.1512	8.735
29	86	Carbon quality mediates the temperature sensitivity of soil organic carbon decomposition in managed ecosystems	Jinquan Li, Junmin Pei, Jun Cui, Xueping Chen, Bo Li, Ming Nie, Changming Fang	2017	China	42°50'N	129°28'E	277–314	5.6	479	Cultivated	Temperate	0–5	4–28	3.18847	1.045		6.42333		0.135275	9.55605	1.10588	562.963	117.947	45.3062	44.5813	10.1125
29	86	Carbon quality mediates the temperature sensitivity of soil organic carbon decomposition in managed ecosystems	Jinquan Li, Junmin Pei, Jun Cui, Xueping Chen, Bo Li, Ming Nie, Changming Fang	2017	China	42°50'N	129°28'E	277–314	5.6	479	Cultivated	Temperate	30–35	4–28	3.41481	1.2725		6.74333		0.0826267	8.56302	0.572882	413.274	57.8667	42.4575	47.2212	10.3212
29	87	Carbon quality mediates the temperature sensitivity of soil organic carbon decomposition in managed ecosystems	Jinquan Li, Junmin Pei, Jun Cui, Xueping Chen, Bo Li, Ming Nie, Changming Fang	2017	China	45°44'N	128°49'E	182–214	3.4	578	Forest	Temperate	0–5	4–28	3.04044	1.015		6.04333		0.192997	9.79427	1.62314	609.363	183.947	53.21	39.0962	7.69375
29	87	Carbon quality mediates the temperature sensitivity of soil organic carbon decomposition in managed ecosystems	Jinquan Li, Junmin Pei, Jun Cui, Xueping Chen, Bo Li, Ming Nie, Changming Fang	2017	China	45°44'N	128°49'E	182–214	3.4	578	Forest	Temperate	30–35	4–28	3.19725	1.27		6.16333		0.11918	6.72542	0.663208	379.556	97.6	47.3538	44.0963	8.55
29	88	Carbon quality mediates the temperature sensitivity of soil organic carbon decomposition in managed ecosystems	Jinquan Li, Junmin Pei, Jun Cui, Xueping Chen, Bo Li, Ming Nie, Changming Fang	2017	China	45°44'N	128°30'E	182–214	3.4	578	Cultivated	Temperate	0–5	4–28	3.34201	0.8675		6.43667		0.165755	9.04029	1.25151	430.163	152.667	51.135	41.325	7.54
29	88	Carbon quality mediates the temperature sensitivity of soil organic carbon decomposition in managed ecosystems	Jinquan Li, Junmin Pei, Jun Cui, Xueping Chen, Bo Li, Ming Nie, Changming Fang	2017	China	45°44'N	128°30'E	182–214	3.4	578	Cultivated	Temperate	30–35	4–28	3.82796	1.2875		6.82		0.0951263	8.40582	0.61697	196.622	90.48	44.31	46.0975	9.5925
29	89	Carbon quality mediates the temperature sensitivity of soil organic carbon decomposition in managed ecosystems	Jinquan Li, Junmin Pei, Jun Cui, Xueping Chen, Bo Li, Ming Nie, Changming Fang	2017	China	45°44'N	127°23'E	182–214	3.4	578	Cultivated	Temperate	0–5	4–28	3.52728	1.0075		6.70333		0.132626	9.52765	1.08184	326.341	120.347	51.2288	40.33	8.44125
29	89	Carbon quality mediates the temperature sensitivity of soil organic carbon decomposition in managed ecosystems	Jinquan Li, Junmin Pei, Jun Cui, Xueping Chen, Bo Li, Ming Nie, Changming Fang	2017	China	45°44'N	127°23'E	182–214	3.4	578	Cultivated	Temperate	30–35	4–28	3.85277	1.3875		7.20667		0.089642	7.85895	0.461891	313.778	50.96	48.49	42.2938	9.21625
29	90	Carbon quality mediates the temperature sensitivity of soil organic carbon decomposition in managed ecosystems	Jinquan Li, Junmin Pei, Jun Cui, Xueping Chen, Bo Li, Ming Nie, Changming Fang	2017	China	46°56'N	127°24'E	113–157	2.8	492	Forest	Temperate	0–5	4–28	3.55844	1		7.11333		0.268636	10.2488	2.10276	1018.13	175.84	51.7575	39.6475	8.595
29	90	Carbon quality mediates the temperature sensitivity of soil organic carbon decomposition in managed ecosystems	Jinquan Li, Junmin Pei, Jun Cui, Xueping Chen, Bo Li, Ming Nie, Changming Fang	2017	China	46°56'N	127°24'E	113–157	2.8	492	Forest	Temperate	30–35	4–28	3.85938	1.14		7.17		0.151636	9.36229	0.999895	315.496	119.387	49.3475	41.71	8.9425
29	91	Carbon quality mediates the temperature sensitivity of soil organic carbon decomposition in managed ecosystems	Jinquan Li, Junmin Pei, Jun Cui, Xueping Chen, Bo Li, Ming Nie, Changming Fang	2017	China	46°56'N	127°24'E	113–157	2.8	492	Cultivated	Temperate	0–5	4–28	3.92268	0.88		7.03667		0.27033	8.61112	1.84049	723.319	115.307	42.4375	46.4413	11.1212
29	91	Carbon quality mediates the temperature sensitivity of soil organic carbon decomposition in managed ecosystems	Jinquan Li, Junmin Pei, Jun Cui, Xueping Chen, Bo Li, Ming Nie, Changming Fang	2017	China	46°56'N	127°24'E	113–157	2.8	492	Cultivated	Temperate	30–35	4–28	4.34979	1.2325		7.21		0.125821	8.3194	0.759108	443.378	59.6	44.17	45.0263	10.8038
29	92	Carbon quality mediates the temperature sensitivity of soil organic carbon decomposition in managed ecosystems	Jinquan Li, Junmin Pei, Jun Cui, Xueping Chen, Bo Li, Ming Nie, Changming Fang	2017	China	46°55'N	127°24'E	113–157	2.8	492	Cultivated	Temperate	0–5	4–28	4.23227	1.045		7.66667		0.176939	11.5246	1.6481	714.844	88.08	47.5338	42.9875	9.47875
29	92	Carbon quality mediates the temperature sensitivity of soil organic carbon decomposition in managed ecosystems	Jinquan Li, Junmin Pei, Jun Cui, Xueping Chen, Bo Li, Ming Nie, Changming Fang	2017	China	46°55'N	127°24'E	113–157	2.8	492	Cultivated	Temperate	30–35	4–28	4.62662	1.3625		7.89		0.0754992	11.0685	0.633855	367.941	36.2667	48.985	41.6412	9.37375
29	93	Carbon quality mediates the temperature sensitivity of soil organic carbon decomposition in managed ecosystems	Jinquan Li, Junmin Pei, Jun Cui, Xueping Chen, Bo Li, Ming Nie, Changming Fang	2017	China	47°43'N	128°42'E	222–269	1.1	776	Forest	Temperate	0–5	4–28	3.12369	0.9275		5.64		0.366345	12.9965	4.40494	494.163	207.627	51.5538	40.7837	7.6625
29	93	Carbon quality mediates the temperature sensitivity of soil organic carbon decomposition in managed ecosystems	Jinquan Li, Junmin Pei, Jun Cui, Xueping Chen, Bo Li, Ming Nie, Changming Fang	2017	China	47°43'N	128°42'E	222–269	1.1	776	Forest	Temperate	30–35	4–28	3.38063	1.02		5.86		0.160167	10.2995	1.51785	232.415	122.773	46.6175	44.005	9.3775
29	94	Carbon quality mediates the temperature sensitivity of soil organic carbon decomposition in managed ecosystems	Jinquan Li, Junmin Pei, Jun Cui, Xueping Chen, Bo Li, Ming Nie, Changming Fang	2017	China	47°43'N	128°42'E	222–269	1.1	776	Cultivated	Temperate	0–5	4–28	3.34979	0.9425		6.05		0.305498	11.7286	3.02639	452.207	185.147	47.105	42.8675	10.0275
29	94	Carbon quality mediates the temperature sensitivity of soil organic carbon decomposition in managed ecosystems	Jinquan Li, Junmin Pei, Jun Cui, Xueping Chen, Bo Li, Ming Nie, Changming Fang	2017	China	47°43'N	128°42'E	222–269	1.1	776	Cultivated	Temperate	30–35	4–28	3.45969	1.3175		6.40667		0.166266	9.98418	1.52474	229.807	108.907	48.1463	41.9513	9.9025
29	95	Carbon quality mediates the temperature sensitivity of soil organic carbon decomposition in managed ecosystems	Jinquan Li, Junmin Pei, Jun Cui, Xueping Chen, Bo Li, Ming Nie, Changming Fang	2017	China	47°43'N	128°42'E	222–269	1.1	776	Cultivated	Temperate	0–5	4–28	3.51437	1.055		6.33333		0.276753	11.5402	2.7419	432.119	143.787	44.8188	47.1575	8.02375
29	95	Carbon quality mediates the temperature sensitivity of soil organic carbon decomposition in managed ecosystems	Jinquan Li, Junmin Pei, Jun Cui, Xueping Chen, Bo Li, Ming Nie, Changming Fang	2017	China	47°43'N	128°42'E	222–269	1.1	776	Cultivated	Temperate	30–35	4–28	3.82983	1.2675		6.87667		0.133262	11.0187	1.23119	211.793	75.5733	47.5913	45.195	7.21375
30	96	Temperature sensitivity of decomposition in a peat profile	E. Hilasvuori, A. Akujärvi, H. Fritze, K. Karhu, R. Laiho, P. Mäkiranta, M. Oinonen, V. Palonen, P. Vanhala, J. Liski	2013	Finland	61°48'N	24°19'E	150			Peatland	Cold	0–20	5.2–26.4	1.97			4.6			123
30	96	Temperature sensitivity of decomposition in a peat profile	E. Hilasvuori, A. Akujärvi, H. Fritze, K. Karhu, R. Laiho, P. Mäkiranta, M. Oinonen, V. Palonen, P. Vanhala, J. Liski	2013	Finland	61°48'N	24°19'E	150			Peatland	Cold	20–26	5.2–26.4	2.22			4.2			76
30	96	Temperature sensitivity of decomposition in a peat profile	E. Hilasvuori, A. Akujärvi, H. Fritze, K. Karhu, R. Laiho, P. Mäkiranta, M. Oinonen, V. Palonen, P. Vanhala, J. Liski	2013	Finland	61°48'N	24°19'E	150			Peatland	Cold	26–32	5.2–26.4	2.36			4.2			61
30	96	Temperature sensitivity of decomposition in a peat profile	E. Hilasvuori, A. Akujärvi, H. Fritze, K. Karhu, R. Laiho, P. Mäkiranta, M. Oinonen, V. Palonen, P. Vanhala, J. Liski	2013	Finland	61°48'N	24°19'E	150			Peatland	Cold	32–38	5.2–26.4	2.08			4.2			71
30	96	Temperature sensitivity of decomposition in a peat profile	E. Hilasvuori, A. Akujärvi, H. Fritze, K. Karhu, R. Laiho, P. Mäkiranta, M. Oinonen, V. Palonen, P. Vanhala, J. Liski	2013	Finland	61°48'N	24°19'E	150			Peatland	Cold	38–44	5.2–26.4	2.5			4.1			84
31	97	Depth dependence of soil carbon temperature sensitivity across Tibetan permafrost regions	Jinquan Li, Dong Yan, Elise Pendall, Junmin Pei, Nam Jin Noh, Jin-Sheng He, Bo Li, Ming Nie, Changming Fang	2018	China	28°12′–37°30′N	84°06′–101°12′E	2935–5420	1.2	84–594	Grassland	Temperate	0–10	4–28	2.73	0.95		7.55	5.03	0.4	11.36	4.73
31	97	Depth dependence of soil carbon temperature sensitivity across Tibetan permafrost regions	Jinquan Li, Dong Yan, Elise Pendall, Junmin Pei, Nam Jin Noh, Jin-Sheng He, Bo Li, Ming Nie, Changming Fang	2018	China	28°12′–37°30′N	84°06′–101°12′E	2935–5420	1.2	84–594	Grassland	Temperate	20–30	4–28	2.89	1.06		7.64	3.51	0.24	10.73	2.69
31	98	Depth dependence of soil carbon temperature sensitivity across Tibetan permafrost regions	Jinquan Li, Dong Yan, Elise Pendall, Junmin Pei, Nam Jin Noh, Jin-Sheng He, Bo Li, Ming Nie, Changming Fang	2018	China	28°12′–37°30′N	84°06′–101°12′E	2935–5420	1.2	84–594	Grassland	Temperate	0–10	4–28	2.97	1.38		8.57	1.99	0.12	9.68	0.95
31	98	Depth dependence of soil carbon temperature sensitivity across Tibetan permafrost regions	Jinquan Li, Dong Yan, Elise Pendall, Junmin Pei, Nam Jin Noh, Jin-Sheng He, Bo Li, Ming Nie, Changming Fang	2018	China	28°12′–37°30′N	84°06′–101°12′E	2935–5420	1.2	84–594	Grassland	Temperate	20–30	4–28	3.05	1.39		8.7	2.22	0.11	11.34	0.97
